# Supplementary material for: An unnatural enzyme with endonuclease activity towards small non-coding RNAs
Source: Nat Commun. 2023 Jun 24;14:3777. doi: 10.1038/s41467-023-39105-0 (PMC10290691; doi:10.1038/s41467-023-39105-0)
Supplement: Supplementary file 3 — Source Data [file 41467_2023_39105_MOESM3_ESM.xlsx]

## Sheet: Figure 2A
				Binding plot for p19-T111BpyAla and for p19-K67BpyAla using electrophoretic mobility shift assay
				[p19-T111BpyAla], M	Fraction RNA Bound		[p19-K67BpyAla], M	Fraction RNA Bound
				6.1e-11	0		6.1e-11	0
				1.22e-10	0.034906		1.22e-10	0.00798534
				2.44e-10	0.15915		2.44e-10	0.0205279
				4.88e-10	0.108377		4.88e-10	0.0353318
				9.77e-10	0.114445		9.77e-10	0.0661806
				1.95e-09	0.381353		1.95e-09	0.164212
				3.91e-09	0.617068		3.91e-09	0.309927
				7.81e-09	0.83476		7.81e-09	0.415036
				1.56e-08	0.967726		1.56e-08	0.616429
				3.13e-08	1.09585		3.13e-08	0.756674
				6.25e-08	1.1343		6.25e-08	0.863302
				1.25e-07	1.21104		1.25e-07	0.906574
				2.5e-07	1.20841		2.5e-07	0.925757
				5e-07	0.991416		5e-07	0.954605
				1e-06	1		1e-06	1

## Sheet: Figure 3C
					p19 WT			p19-T111BpyAla
			Time (s)		Fluorescence Polarization (mP)
					T1	T2	T3	T1	T2	T3
			0		406.824	415.496	422.218	531.76	477.206	522.172
			60		407.696	416.164	416.872	519.43	489.778	519.816
			120		417.162	414.358	429.692	520.776	513.976	541.604
			180		417.074	411.41	417.406	521.036	506.258	535.08
			240		399.768	426.55	415.496	511.928	511.538	503.444
			300		408.972	413.61	415.794	524.462	507.644	548.368
			360		405.794	409.812	414.828	514.434	471.592	542.826
			420		416.654	423.432	413.374	513.166	522.454	543.154
			480		399.258	418.968	417.814	504.788	483.59	522.2
			540		407.176	424.448	412.02	479.922	511.146	540.24
			600		404.556	410.902	414.382	520.274	504.55	528.402
			660		405.478	424.494	413.322	553.08	482.272	532.626
			720		403.13	419.554	408.064	509.154	474	530.526
			780		400.998	407.936	416.134	464.572	523.588	529.156
			840		402.968	422.474	413.52	537.58	454.14	492.484
			900		405.128	412.176	419.482	489.152	506.378	512.044
			960		405.544	405.53	411.902	483.826	491.35	535.104
			1020		391.324	405.926	421.19	468.388	442.692	483.176
			1080		403.59	405.254	412.526	463.086	444.124	489.09
			1140		397.586	409.036	411.574	493.162	444.312	503.312
			1200		402.796	406.19	413.654	451.354	460.936	446.908
			1260		394.828	411.766	412.714	442.642	439.652	466.018
			1320		406.286	413.096	418.13	434.202	428.688	439.958
			1380		416.694	406.95	405.826	410.588	394.448	449.516
			1440		390.232	420.164	411.162	414.218	385.658	507.244
			1500		402.172	414.264	416.506	404.548	406.938	435.746
			1560		409.654	406.054	413.156	415.48	397.858	355.862
			1620		414.514	418.886	405.064	403.52	370.256	380.496
			1680		402.568	417.052	421.846	419.374	369.744	467.066
			1740		409.616	408.958	402.584	385.622	346.256	381.874
			1800		396.248	408.484	401.682	400.646	345.744	418.65
			1860		394.886	413.114	406.322	410.716	362.04	348.752
			1920		401.886	402.924	405.524	424.856	322.588	365.542
			1980		415.96	402.612	409.99	351.836	325.804	336.508
			2040		399.572	411.72	419.26	343.38	311.546	283.908
			2100		386.276	397.34	399.19	355.41	320.12	361.328
			2160		398.11	402.528	411.368	454.176	326.852	336.788
			2220		413.344	403.094	408.782	345.174	277.396	290.876
			2280		405.168	411.18	435.86	355.254	283.9	284.386
			2340		410.52	414.072	407.922	364.196	320.872	299.044
			2400		396.84	430.672	409.186	351.02	270.31	303.26
			2460		412.256	418.406	430.588	345.382	261.356	283.54
			2520		403.508	399.838	431.242	342.064	271.104	274.49
			2580		396.442	408.75	422.748	363.424	247.268	242.204
			2640		402.44	406.974	420.46	363.494	241.804	217.632
			2700		399.306	429.37	419.892	355.482	223.064	237.372
			2760		391.986	418.922	409.278	332.676	257.708	277.266
			2820		407.996	401.428	401.902	357.672	236.51	235.482
			2880		412.586	403.408	405.598	352.842	251.44	225.852
			2940		396.526	401.884	411.27	327.408	252.88	263.194
			3000		398.098	409.106	401.276	324.916	223.1	242.988
			3060		409.138	409.56	402.956	351.198	246.874	217.16
			3120		401.906	404.196	404.106	320.424	254.532	237.856
			3180		390.982	420.23	393.4	296.828	236.918	255.286
			3240		400.594	413.678	404.508	336.872	225.832	275.342
			3300		398.946	403.392	403.842	278.872	243.73	228.508
			3360		400.96	410.344	416	300.5	207.816	224.778
			3420		405.614	404.178	411.052	286.526	213.898	271.292
			3480		408.282	417.178	404.88	248.674	223.032	242.832
			3540		402.122	423.584	419.318	240.77	223.114	269.358
			3600		392.764	403.282	410.208	271.6	209.014	226.636
			3660		407.12	414.794	396.75	250.482	215.27	232.286
			3720		399.424	392.356	421.94	218.698	197.196	276.758
			3780		413.246	417.812	404.734	211.234	211.87	249.102
			3840		392.702	420.768	414.044	219.194	216.57	247.916
			3900		409.272	404.204	414.556	186.596	209.722	274.704
			3960		423.138	409.342	412.886	202.618	282.192	230.876
			4020		393.892	397.484	407.17	189.474	215.366	228.514
			4080		419.066	406.296	412.23	211.034	214.032	258.262
			4140		402.212	441.106	414.222	200.822	263.402	289.594
			4200		416.802	413.744	408.408	191.424	248.414	289.758
			4260		411.47	406.884	403.41	169.712	225.286	315.474
			4320		415.156	412.674	403.364	176.452	222.374	245.796
			4380		399.81	421.272	393.466	181.128	235.624	262.47
			4440		414.054	413.922	404.542	178.534	183.262	224.854
			4500		405.354	415.262	392.104	165.65	217.922	228.134
			4560		406.178	414.798	402.122	155.226	207.83	243.402
			4620		388.474	420.148	410.038	177.756	200.142	242.594
			4680		407.556	422.822	410.494	176.868	190.482	225.924
			4740		400.678	425.98	407.836	168.512	192.07	296.534
			4800		397.456	452.148	415.054	190.516	214.43	250.768
			4860		391.028	415.632	421.984	171.034	253.882	243.478
			4920		426.114	424.596	418.912	151.278	195.836	226.16
			4980		408.514	411.034	418.452	156.654	190.146	254.576
			5040		413.042	433.412	424.414	181.9	183.914	196.17
			5100		420.548	428.578	417.344	201.91	192.164	228.558
			5160		405.576	444.942	432.338	204.472	168.648	225.314
			5220		423.688	429.92	425.828	176.046	206.552	226
			5280		421.166	438.058	430.78	205.618	170.566	181.654
			5340		408.744	425.37	397.02	211.558	217.848	238.134
			5400		411.412	441.698	417.402	191.51	180.788	202.44
			5460		398.394	434.892	406.702	174.93	231.136	238.064
			5520		392.156	441.108	414.772	203.274	215.782	208.244
			5580		411.914	454.264	428.91	245.79	214.774	266.76
			5640		405.234	429.02	424.842	212.016	155.528	188.242
			5700		397.728	418.916	411.966	199.024	192.986	195.784
			5760		434.342	436.056	426.654	200.438	185.562	217.322
			5820		409.22	441.662	430.082	157.654	209.466	247.106
			5880		400.156	460.974	427.842	204.866	182.132	219.208
			5940		409.052	457.308	411.456	161.612	190.436	218.33
			6000		422.42	429.23	422.176	197.47	197.312	251.658
			6060		416.382	436.45	414.854	262.148	202.364	199.5
			6120		407.352	433.88	409.608	204.41	187.926	208.452
			6180		436.308	431.522	412.622	185.476	195.29	723.048
			6240		406.24	435.566	416.454	177.258	166.756	550.702
			6300		415.66	447.696	425.396	214.896	196.87	215.672
			6360		417.94	442.53	418.52	163.328	178.068	212.176
			6420		415.712	435.072	439.03	259.566	197.49	213.438
			6480		405.912	467.02	447.48	220.766	187.296	238.964
			6540		418.658	449.636	444.684	188.318	198.28	182.762
			6600		435.698	457.214	422.81	189.4	170.704	187.52
			6660		417.114	432.752	441.346	144.904	195.158	213.91
			6720		427.35	434.326	405.896	218.076	148.914	276.03
			6780		446.034	446.432	429.67	175.69	268.798	194.432
			6840		446.934	444.04	416.046	181.822	168.598	202.886
			6900		427.928	416.246	414.614	212.422	173.358	201.696
			6960		427.908	420.362	441.95	179.568	166.56	181.62
			7020		428.138	420.396	423.118	233.48	165.686	174.394
			7080		460.768	447.794	433.576	158.464	151.312	223.45
			7140		429.032	425.126	448.646	202.408	156.128	191.438
			7200		423.424	446.444	439.152	262.092	156.386	187.404
			7260		433.744	458.462	447.542	171.876	154.382	211.63
			7320		456.872	451.162	465.826	165.42	170.168	177.546
			7380		432.202	434.546	455.992	182.994	157.736	149.218
			7440		444.904	454.862	446.206	135.754	163.606	234.744
			7500		468.534	467.698	433.506	251.88	172.49	179.668
			7560		457.632	471.566	459.294	188.468	161.046	330.378
			7620		443.042	440.528	454.256	163.548	180.752	210.414
			7680		455.614	437.496	433.274	181.718	164.076	169.366
			7740		413.434	460.506	435.692	166.008	148.46	155.164
			7800		460.094	485.832	434.944	195.848	178.914	231.338
			7860		445.34	458.584	427.508	516.974	133.472	175.226
			7920		412.63	423.036	442.97	244.408	209.296	185.128
			7980		404.66	418.896	450.448	689.88	173.732	184.22
			8040		439.402	461.022	451.1	180.526	157.458	180.916
			8100		425.318	443.144	436.918	307.274	166.42	178.284
			8160		439.636	420.776	416.784	217.334	172.344	211.946
			8220		467.08	428.02	440.188	353.262	161.946	235.706
			8280		440.684	467.834	435.484	175.048	161.828	216.438
			8340		480.298	460.11	473.618	234.444	168.422	206.142
			8400		441.536	458.424	461.466	327.102	163.752	169.398
			8460		430.036	475.266	423.274	193.314	200.762	226.868
			8520		444.402	447.948	435.764	172.618	133.048	229.434
			8580		432.856	450.444	453.174	377.682	137.252	1397.86
			8640		470.614	459.838	466.572	266.348	150.244	274.296
			8700		474.452	472.124	454.098	732.314	175.01	1112.81
			8760		450.004	496.822	437.01	169.184	539.218	1361.22
			8820		443.806	499.05	424.944	190.812	176.46	145.28
			8880		449.346	406.522	482.992	195.908	148.768	236.192
			8940		453.504	480.9	450.916	435.838	151.832	153.862
			9000		452.84	494.932	445.5	238.868	186.118	319.874
			9060		463.602	483.312	468.628	316.17	144.562	136.304

## Sheet: Figure 4B
			Steady-state cleavage velocities (MTO rates) plotted against the concentration of substate
			[Cy3-GL2-BHQ-2], nM	V0 (s-1)
				T111BpyAla				WT
				T1	T2	T3		T1	T2	T3
			0	0	0	0		0	0	0
			125	0.009964	0.009239	0.01216		0.000432	0.0001982	0.0005273
			250	0.06308	0.07631	0.08153		0.0007304	0.0004069	0.0004174
			500	0.1122	0.1768	0.1747		0.0004455	0.0004552	6.55e-05
			1000	0.1546	0.1774	0.1869		0.003575	0.0008466	0.0002529
			2000	0.1569	0.2429	0.2354		0.01055	0.002253	0.005502

## Sheet: Figure 5, C, D, E
								Figure 5 C and 5 D
								T1		miR-122	RNU6B
				Relative expression						Ct values
									T111	22.02	26.98
			Figure 5C	Control	WT+Cu	T111BpyAla+Cu				21.9	26.88
			T1	1	0.842842	0.600124				21.87	26.93
	miR-122		T2	1	0.779165	0.63581
			T3	1	0.840896	0.6846			T111+Cu	21.96	26.49
										21.87	26.44
										21.28	26.31
			Figure 5D	Control	T111BpyAla	T111BpyAla+Cu
			T1	1	0.733736	0.600124			Wt+Cu	22.16	27.25
	miR122		T2	1	0.89296	0.63581				22.1	27.25
			T3	1	0.886791	0.6846				21.88	27.24
									Control	20.97	26.48
										20.9	26.28
										20.85	26.3
								T2
										miR-122	RNU6B
									T111	21.81	26.45
										21.61	26.37
										21.66	26.25
									T111+Cu	22.38	26.67
										22.55	26.57
										22.36	26.57
									WT+Cu	22.71	26.91
										22.15	26.83
										22.27	26.79
									WT	22.28	26.05
										21.93	27.02
										22.08	26.96
									Control	21.23	26
										21.15	25.92
										21.12	26.06
								T3
										miR-122	RNU6B
									T111	22.47	27.11
										22.59	27.09
										22.54	27.36
									T111+Cu	22.52	26.19
										22.5	27.04
										22.52	27.15
									WT+Cu	22.1	26.5
										22.06	26.82
										22.12	26.69
									Control	21.23	26
										21.15	25.92
										21.12	26.06

## Sheet: Figure 5 E
					Relative expression
					Control	T111BpyAla
		STAT3		T1	1	1.4914			T1		Ct values
				T2	1	1.41095					STAT3	18S
				T3	1	1.228				Control	28.09	15.37
											28.36	15.28
											28.28	15.26
										T111	27.77	15.51
											27.76	15.27
											27.56	15.22
									T2	Control	28.12	15.37
											28.22	15.43
											28.18	15.3
										T111	27.82	15.65
											27.77	15.65
											28	15.36
									T3	Control	27.94	16.35
											29.29	16.16
											28	14.91
										T111	28.27	16.1
											28.26	15.94
											28.12	15.69

## Sheet: Figure 6, B, C, D
						Relative Luciferase Signal (R.L.U)
			Fig 6B	Fig 6b	E9 Subgenomic replicon
					Control inhibitor	miR-122 inhibitor
					1.15555	0.351813
					1.03982	0.567974
					1.12635	0.326146
			Fig 6C	fig 6c	E9 Subgenomic replicon
					Control	p19-T111BpyAla	p19-WT
					0.911133	0.485862	0.638484
					0.980599	0.471404	0.732963
					1.10827	0.45479	0.581022
				fig 6d	Relative Expression			Fig 6D
			Fig 6D		HCV JFH1 IRES					HCV IRES	18S
					Control	p19-T111BpyAla		N1	cnt	23.29	15.72
					1	0.359318				23.64	15.07
					1	0.61132				23.73	15.38
					1	0.325335			T111BpyALa	24.09	15.09
										25.05	14.83
										24.96	15.26
										HCV IRES	18S
								N2	cnt	23.55	15.54
										23.44	15.21
										23.36	15.26
									T111BpyAla	24.26	15.4
										24.36	15.3
										24.12	15.57
										HCV IRES	18S
								N3	cnt	23.43	15.46
										23.33	15.24
										23.37	15.3
									T111BpyAla	25.05	15.38
										25.08	15.5
										25.04	15.3

## Sheet: S1 B
Fig S1 B		FPLC Chromatogtams
p19		T111BpyALA				WT
		mL	mAU			mL	mAU
		0	2.84267			0	-1.31282
		0.001	2.84425			0.001	-1.31193
		0.002	2.84574			0.002	-1.31087
		0.003	2.84669			0.003	-1.30969
		0.004	2.84756			0.004	-1.30858
		0.004	2.84829			0.004	-1.30733
		0.005	2.84926			0.005	-1.30622
		0.006	2.85077			0.006	-1.30513
		0.007	2.85225			0.007	-1.30411
		0.008	2.85327			0.008	-1.30294
		0.009	2.85392			0.009	-1.30166
		0.009	2.85522			0.009	-1.30058
		0.01	2.857			0.01	-1.29969
		0.011	2.85852			0.011	-1.29839
		0.012	2.85985			0.012	-1.2974
		0.013	2.86107			0.013	-1.29665
		0.014	2.86229			0.014	-1.29591
		0.014	2.86352			0.014	-1.29514
		0.015	2.86474			0.015	-1.29419
		0.016	2.86599			0.016	-1.293
		0.017	2.86762			0.017	-1.2918
		0.018	2.8698			0.018	-1.2906
		0.019	2.87198			0.019	-1.28931
		0.019	2.87416			0.019	-1.288
		0.02	2.87598			0.02	-1.2871
		0.021	2.8768			0.021	-1.28656
		0.022	2.87725			0.022	-1.28611
		0.023	2.8777			0.023	-1.28601
		0.024	2.87818			0.024	-1.2864
		0.024	2.87893			0.024	-1.28707
		0.025	2.88008			0.025	-1.28774
		0.026	2.88124			0.026	-1.28842
		0.027	2.8824			0.027	-1.28889
		0.028	2.88336			0.028	-1.28883
		0.029	2.88377			0.029	-1.28853
		0.029	2.88395			0.029	-1.28821
		0.03	2.88414			0.03	-1.28789
		0.031	2.88435			0.031	-1.28798
		0.032	2.88482			0.032	-1.28861
		0.033	2.88575			0.033	-1.28923
		0.034	2.88669			0.034	-1.28987
		0.034	2.88763			0.034	-1.29042
		0.035	2.88849			0.035	-1.29078
		0.036	2.88901			0.036	-1.2911
		0.037	2.88918			0.037	-1.29135
		0.038	2.88934			0.038	-1.29137
		0.039	2.88939			0.039	-1.29118
		0.039	2.88903			0.039	-1.29092
		0.04	2.88829			0.04	-1.29067
		0.041	2.88763			0.041	-1.29025
		0.042	2.88697			0.042	-1.28942
		0.043	2.88712			0.043	-1.2885
		0.044	2.88933			0.044	-1.28758
		0.044	2.89215			0.044	-1.2865
		0.045	2.89497			0.045	-1.285
		0.046	2.89819			0.046	-1.28334
		0.047	2.9026			0.047	-1.28179
		0.048	2.90763			0.048	-1.28029
		0.049	2.91262			0.049	-1.27952
		0.049	2.91761			0.049	-1.27998
		0.05	2.92227			0.05	-1.28043
		0.051	2.92613			0.051	-1.28089
		0.052	2.92972			0.052	-1.28116
		0.053	2.93332			0.053	-1.28087
		0.054	2.93692			0.054	-1.28016
		0.054	2.94044			0.054	-1.27931
		0.055	2.94388			0.055	-1.27852
		0.056	2.94728			0.056	-1.27803
		0.057	2.9507			0.057	-1.27813
		0.058	2.95401			0.058	-1.2785
		0.059	2.9569			0.059	-1.27887
		0.059	2.95928			0.059	-1.27933
		0.06	2.96165			0.06	-1.28005
		0.061	2.96398			0.061	-1.28101
		0.062	2.96643			0.062	-1.28203
		0.063	2.96952			0.063	-1.28303
		0.064	2.97275			0.064	-1.28384
		0.064	2.97596			0.064	-1.28422
		0.065	2.97905			0.065	-1.28425
		0.066	2.98196			0.066	-1.28428
		0.067	2.98479			0.067	-1.28414
		0.068	2.98761			0.068	-1.2836
		0.069	2.99047			0.069	-1.28301
		0.069	2.99346			0.069	-1.28241
		0.07	2.99658			0.07	-1.28192
		0.071	2.99981			0.071	-1.2818
		0.072	3.00302			0.072	-1.28208
		0.073	3.00603			0.073	-1.28243
		0.074	3.00862			0.074	-1.28278
		0.074	3.01095			0.074	-1.28289
		0.075	3.01328			0.075	-1.28239
		0.076	3.01553			0.076	-1.28171
		0.077	3.01751			0.077	-1.28104
		0.078	3.01935			0.078	-1.28023
		0.079	3.02118			0.079	-1.27906
		0.079	3.02299			0.079	-1.2777
		0.08	3.02485			0.08	-1.27649
		0.081	3.02706			0.081	-1.27528
		0.082	3.02989			0.082	-1.2741
		0.083	3.03271			0.083	-1.27315
		0.084	3.03581			0.084	-1.27257
		0.084	3.03932			0.084	-1.27198
		0.085	3.0413			0.085	-1.27143
		0.086	3.04305			0.086	-1.27113
		0.087	3.04465			0.087	-1.27137
		0.088	3.04504			0.088	-1.27193
		0.089	3.04296			0.089	-1.27243
		0.089	3.03991			0.089	-1.27257
		0.09	3.03687			0.09	-1.27152
		0.091	3.03388			0.091	-1.26909
		0.092	3.03127			0.092	-1.26666
		0.093	3.02941			0.093	-1.26399
		0.094	3.02755			0.094	-1.26067
		0.094	3.02569			0.094	-1.25767
		0.095	3.0238			0.095	-1.25484
		0.096	3.02194			0.096	-1.25208
		0.097	3.02012			0.097	-1.24959
		0.098	3.0183			0.098	-1.2471
		0.099	3.01648			0.099	-1.24416
		0.099	3.01471			0.099	-1.24122
		0.1	3.01299			0.1	-1.2384
		0.101	3.01128			0.101	-1.23585
		0.102	3.00953			0.102	-1.23311
		0.103	3.00769			0.103	-1.23032
		0.104	3.0059			0.104	-1.22737
		0.104	3.00414			0.104	-1.22385
		0.105	3.00239			0.105	-1.21999
		0.106	3.00058			0.106	-1.21625
		0.107	2.99869			0.107	-1.2125
		0.108	2.9969			0.108	-1.20799
		0.109	2.99511			0.109	-1.20116
		0.109	2.99328			0.109	-1.1945
		0.11	2.99128			0.11	-1.18785
		0.111	2.98902			0.111	-1.18093
		0.112	2.98675			0.112	-1.17245
		0.113	2.98452			0.113	-1.16219
		0.114	2.98253			0.114	-1.15161
		0.114	2.98125			0.114	-1.14097
		0.115	2.98022			0.115	-1.13027
		0.116	2.97918			0.116	-1.11946
		0.117	2.97801			0.117	-1.10922
		0.118	2.9764			0.118	-1.0991
		0.119	2.97476			0.119	-1.08921
		0.119	2.97317			0.119	-1.08005
		0.12	2.97158			0.12	-1.07181
		0.121	2.96984			0.121	-1.06397
		0.122	2.9679			0.122	-1.05613
		0.123	2.96611			0.123	-1.04874
		0.124	2.96435			0.124	-1.0426
		0.124	2.96267			0.124	-1.03638
		0.125	2.96151			0.125	-1.03014
		0.126	2.95949			0.126	-1.0241
		0.127	2.95705			0.127	-1.01872
		0.128	2.95457			0.128	-1.01367
		0.129	2.95187			0.129	-1.00853
		0.129	2.94965			0.129	-1.00342
		0.13	2.94875			0.13	-0.99876
		0.131	2.94784			0.131	-0.99532
		0.132	2.94684			0.132	-0.99246
		0.133	2.94532			0.133	-0.9896
		0.134	2.94358			0.134	-0.98708
		0.134	2.94181			0.134	-0.98592
		0.135	2.94009			0.135	-0.98597
		0.136	2.93857			0.136	-0.98619
		0.137	2.93727			0.137	-0.98585
		0.138	2.936			0.138	-0.98246
		0.138	2.93472			0.138	-0.97492
		0.139	2.93339			0.139	-0.96708
		0.14	2.93182			0.14	-0.95925
		0.141	2.93024			0.141	-0.95311
		0.142	2.92866			0.142	-0.95211
		0.143	2.92718			0.143	-0.95199
		0.143	2.92622			0.143	-0.95186
		0.144	2.92558			0.144	-0.95174
		0.145	2.92506			0.145	-0.95176
		0.146	2.92463			0.146	-0.95246
		0.147	2.92492			0.147	-0.95366
		0.148	2.92687			0.148	-0.95486
		0.148	2.92905			0.148	-0.95606
		0.149	2.93121			0.149	-0.95783
		0.15	2.93367			0.15	-0.96226
		0.151	2.93759			0.151	-0.96696
		0.152	2.94252			0.152	-0.97171
		0.153	2.94755			0.153	-0.97696
		0.153	2.95272			0.153	-0.98389
		0.154	2.95932			0.154	-0.99238
		0.155	2.97004			0.155	-1.00094
		0.156	2.98028			0.156	-1.00948
		0.157	2.99049			0.157	-1.01823
		0.158	3.00126			0.158	-1.02733
		0.158	3.01488			0.158	-1.03646
		0.159	3.02997			0.159	-1.04556
		0.16	3.0454			0.16	-1.05447
		0.161	3.06128			0.161	-1.06273
		0.162	3.07971			0.162	-1.07041
		0.163	3.10264			0.163	-1.07813
		0.163	3.12577			0.163	-1.08594
		0.164	3.1488			0.164	-1.0942
		0.165	3.17329			0.165	-1.10106
		0.166	3.20297			0.166	-1.10796
		0.167	3.23281			0.167	-1.11482
		0.168	3.26234			0.168	-1.12128
		0.168	3.29237			0.168	-1.12691
		0.169	3.32535			0.169	-1.1321
		0.17	3.36366			0.17	-1.13733
		0.171	3.40217			0.171	-1.14266
		0.172	3.44055			0.172	-1.14795
		0.173	3.48028			0.173	-1.15234
		0.173	3.52618			0.173	-1.15671
		0.174	3.57273			0.174	-1.16105
		0.175	3.61938			0.175	-1.16497
		0.176	3.66588			0.176	-1.16754
		0.177	3.71244			0.177	-1.16964
		0.178	3.76256			0.178	-1.17176
		0.178	3.81324			0.178	-1.1741
		0.179	3.86362			0.179	-1.1784
		0.18	3.9146			0.18	-1.187
		0.181	3.96905			0.181	-1.19555
		0.182	4.02363			0.182	-1.20389
		0.183	4.07834			0.183	-1.20997
		0.183	4.13304			0.183	-1.20973
		0.184	4.18845			0.184	-1.20816
		0.185	4.24371			0.185	-1.2065
		0.186	4.2989			0.186	-1.20398
		0.187	4.35404			0.187	-1.19973
		0.188	4.40924			0.188	-1.19541
		0.188	4.46451			0.188	-1.19108
		0.189	4.51822			0.189	-1.18592
		0.19	4.5717			0.19	-1.17687
		0.191	4.62549			0.191	-1.16694
		0.192	4.67951			0.192	-1.15698
		0.193	4.73202			0.193	-1.14642
		0.193	4.78351			0.193	-1.13197
		0.194	4.83531			0.194	-1.11151
		0.195	4.88682			0.195	-1.09154
		0.196	4.93713			0.196	-1.07124
		0.197	4.98288			0.197	-1.0492
		0.198	5.02839			0.198	-1.01592
		0.198	5.07408			0.198	-0.98002
		0.199	5.12007			0.199	-0.94401
		0.2	5.16352			0.2	-0.90727
		0.201	5.20554			0.201	-0.86277
		0.202	5.24784			0.202	-0.80844
		0.203	5.28962			0.203	-0.75433
		0.203	5.32862			0.203	-0.70026
		0.204	5.36316			0.204	-0.64432
		0.205	5.39761			0.205	-0.57265
		0.206	5.43187			0.206	-0.49667
		0.207	5.46446			0.207	-0.42065
		0.208	5.49099			0.208	-0.34397
		0.208	5.51635			0.208	-0.25876
		0.209	5.54208			0.209	-0.15899
		0.21	5.56708			0.21	-0.05967
		0.211	5.58945			0.211	0.040142
		0.212	5.60639			0.212	0.141919
		0.213	5.62343			0.213	0.263368
		0.213	5.64023			0.213	0.386641
		0.214	5.65472			0.214	0.509635
		0.215	5.66179			0.215	0.63383
		0.216	5.66816			0.216	0.763916
		0.217	5.67446			0.217	0.903954
		0.218	5.67969			0.218	1.04426
		0.218	5.68091			0.218	1.18437
		0.219	5.68014			0.219	1.32636
		0.22	5.67938			0.22	1.47723
		0.221	5.67854			0.221	1.63152
		0.222	5.67619			0.222	1.78609
		0.223	5.66994			0.223	1.94034
		0.223	5.66371			0.223	2.09761
		0.224	5.6574			0.224	2.26023
		0.225	5.64992			0.225	2.42183
		0.226	5.64031			0.226	2.58239
		0.227	5.63002			0.227	2.74437
		0.228	5.61977			0.228	2.9085
		0.228	5.60942			0.228	3.07513
		0.229	5.59753			0.229	3.23892
		0.23	5.58527			0.23	3.40471
		0.231	5.57247			0.231	3.57184
		0.232	5.55938			0.232	3.73601
		0.233	5.54518			0.233	3.89919
		0.233	5.52976			0.233	4.06254
		0.234	5.51398			0.234	4.22523
		0.235	5.49821			0.235	4.38828
		0.236	5.4822			0.236	4.54507
		0.237	5.46427			0.237	4.70188
		0.238	5.44633			0.238	4.85904
		0.238	5.42837			0.238	5.01625
		0.239	5.41047			0.239	5.16384
		0.24	5.3914			0.24	5.3089
		0.241	5.37075			0.241	5.45375
		0.242	5.3496			0.242	5.59859
		0.243	5.32845			0.243	5.73907
		0.243	5.30731			0.243	5.87055
		0.244	5.28604			0.244	6.00169
		0.245	5.2653			0.245	6.13222
		0.246	5.24458			0.246	6.26317
		0.247	5.22364			0.247	6.3788
		0.248	5.20106			0.248	6.48979
		0.248	5.1779			0.248	6.5983
		0.249	5.15541			0.249	6.70426
		0.25	5.13263			0.25	6.80732
		0.251	5.10986			0.251	6.89376
		0.252	5.0861			0.252	6.97982
		0.253	5.06271			0.253	7.06629
		0.253	5.03954			0.253	7.15254
		0.254	5.01639			0.254	7.21842
		0.255	4.99284			0.255	7.28134
		0.256	4.9712			0.256	7.34461
		0.257	4.95075			0.257	7.40728
		0.258	4.93007			0.258	7.46427
		0.258	4.90894			0.258	7.50913
		0.259	4.88701			0.259	7.55404
		0.26	4.86693			0.26	7.59869
		0.261	4.84705			0.261	7.64142
		0.262	4.82699			0.262	7.6733
		0.263	4.80646			0.263	7.70044
		0.263	4.78686			0.263	7.72758
		0.264	4.76769			0.264	7.7539
		0.265	4.74859			0.265	7.77703
		0.266	4.72859			0.266	7.79281
		0.267	4.70866			0.267	7.80828
		0.268	4.69018			0.268	7.8238
		0.268	4.6717			0.268	7.83828
		0.269	4.65329			0.269	7.84766
		0.27	4.63417			0.27	7.85492
		0.271	4.61686			0.271	7.86218
		0.272	4.59972			0.272	7.86796
		0.273	4.58243			0.273	7.87085
		0.273	4.56478			0.273	7.8722
		0.274	4.54773			0.274	7.87352
		0.275	4.53171			0.275	7.87484
		0.276	4.51581			0.276	7.87568
		0.277	4.49972			0.277	7.87316
		0.278	4.48233			0.278	7.8698
		0.278	4.46683			0.278	7.86644
		0.279	4.45145			0.279	7.86181
		0.28	4.43606			0.28	7.8529
		0.281	4.42059			0.281	7.84214
		0.282	4.40623			0.282	7.83133
		0.283	4.39299			0.283	7.82057
		0.283	4.38034			0.283	7.80886
		0.284	4.36742			0.284	7.79361
		0.285	4.35283			0.285	7.77736
		0.286	4.33827			0.286	7.76122
		0.287	4.32372			0.287	7.74373
		0.287	4.30912			0.287	7.72307
		0.288	4.29444			0.288	7.70162
		0.289	4.28134			0.289	7.68021
		0.29	4.26952			0.29	7.65865
		0.291	4.25775			0.291	7.63302
		0.292	4.24561			0.292	7.60825
		0.292	4.23189			0.292	7.58369
		0.293	4.21903			0.293	7.55926
		0.294	4.20618			0.294	7.53338
		0.295	4.19337			0.295	7.50597
		0.296	4.1806			0.296	7.47851
		0.297	4.16805			0.297	7.4508
		0.297	4.15557			0.297	7.42335
		0.298	4.14307			0.298	7.3959
		0.299	4.13049			0.299	7.36923
		0.3	4.11839			0.3	7.34257
		0.301	4.10777			0.301	7.31609
		0.302	4.09728			0.302	7.2885
		0.302	4.08674			0.302	7.26093
		0.303	4.07513			0.303	7.23265
		0.304	4.06384			0.304	7.20402
		0.305	4.0528			0.305	7.17538
		0.306	4.04175			0.306	7.14632
		0.307	4.03097			0.307	7.11805
		0.307	4.02133			0.307	7.09
		0.308	4.01278			0.308	7.0619
		0.309	4.00439			0.309	7.03252
		0.31	3.99598			0.31	7.00284
		0.311	3.98632			0.311	6.97323
		0.312	3.9771			0.312	6.94369
		0.312	3.96795			0.312	6.91392
		0.313	3.9588			0.313	6.88364
		0.314	3.94922			0.314	6.85535
		0.315	3.93985			0.315	6.82733
		0.316	3.93073			0.316	6.79944
		0.317	3.92182			0.317	6.77045
		0.317	3.91271			0.317	6.74147
		0.318	3.90346			0.318	6.71257
		0.319	3.89569			0.319	6.68373
		0.32	3.88798			0.32	6.65476
		0.321	3.88027			0.321	6.62662
		0.322	3.87229			0.322	6.60136
		0.322	3.86425			0.322	6.57636
		0.323	3.85622			0.323	6.55131
		0.324	3.84815			0.324	6.52301
		0.325	3.84001			0.325	6.49486
		0.326	3.83083			0.326	6.46688
		0.327	3.82301			0.327	6.43892
		0.327	3.81519			0.327	6.40977
		0.328	3.80741			0.328	6.38026
		0.329	3.79955			0.329	6.35288
		0.33	3.79152			0.33	6.32559
		0.331	3.7836			0.331	6.29813
		0.332	3.77566			0.332	6.26869
		0.332	3.76769			0.332	6.24278
		0.333	3.76014			0.333	6.21755
		0.334	3.75431			0.334	6.19174
		0.335	3.74856			0.335	6.16723
		0.336	3.74279			0.336	6.14387
		0.337	3.737			0.337	6.12234
		0.337	3.73107			0.337	6.10091
		0.338	3.72482			0.338	6.07859
		0.339	3.71854			0.339	6.05237
		0.34	3.71228			0.34	6.02648
		0.341	3.70545			0.341	6.00055
		0.342	3.69864			0.342	5.97453
		0.342	3.6918			0.342	5.94674
		0.343	3.68497			0.343	5.91947
		0.344	3.678			0.344	5.89529
		0.345	3.67183			0.345	5.87129
		0.346	3.66602			0.346	5.84712
		0.347	3.66025			0.347	5.82238
		0.347	3.65447			0.347	5.79898
		0.348	3.64786			0.348	5.77576
		0.349	3.64075			0.349	5.75246
		0.35	3.63365			0.35	5.72691
		0.351	3.62647			0.351	5.70106
		0.352	3.61919			0.352	5.6765
		0.352	3.61295			0.352	5.65203
		0.353	3.60683			0.353	5.6275
		0.354	3.60072			0.354	5.604
		0.355	3.59452			0.355	5.58262
		0.356	3.58816			0.356	5.56234
		0.357	3.58209			0.357	5.54145
		0.357	3.57605			0.357	5.51865
		0.358	3.57004			0.358	5.4945
		0.359	3.56412			0.359	5.47062
		0.36	3.55866			0.36	5.44669
		0.361	3.55325			0.361	5.42278
		0.362	3.54788			0.362	5.3978
		0.362	3.54224			0.362	5.37308
		0.363	3.53644			0.363	5.3482
		0.364	3.53076			0.364	5.32352
		0.365	3.52507			0.365	5.29719
		0.366	3.5194			0.366	5.27296
		0.367	3.51391			0.367	5.24937
		0.367	3.50963			0.367	5.22573
		0.368	3.50546			0.368	5.20221
		0.369	3.50127			0.369	5.17951
		0.37	3.49673			0.37	5.15827
		0.371	3.49154			0.371	5.13734
		0.372	3.48646			0.372	5.11631
		0.372	3.48143			0.372	5.09433
		0.373	3.47639			0.373	5.07338
		0.374	3.47135			0.374	5.05253
		0.375	3.46635			0.375	5.03158
		0.376	3.46136			0.376	5.01017
		0.377	3.45636			0.377	4.98639
		0.377	3.45122			0.377	4.96207
		0.378	3.44591			0.378	4.93748
		0.379	3.44093			0.379	4.91288
		0.38	3.43594			0.38	4.88894
		0.381	3.43102			0.381	4.86823
		0.382	3.42593			0.382	4.848
		0.382	3.42146			0.382	4.82772
		0.383	3.41721			0.383	4.80703
		0.384	3.41296			0.384	4.78741
		0.385	3.40878			0.385	4.76839
		0.386	3.40478			0.386	4.74958
		0.387	3.40105			0.387	4.73078
		0.387	3.39736			0.387	4.71087
		0.388	3.39367			0.388	4.69117
		0.389	3.39022			0.389	4.6716
		0.39	3.38745			0.39	4.65183
		0.391	3.38486			0.391	4.63104
		0.392	3.38216			0.392	4.61117
		0.392	3.3791			0.392	4.59272
		0.393	3.37594			0.393	4.57442
		0.394	3.37287			0.394	4.55621
		0.395	3.36983			0.395	4.53665
		0.396	3.36662			0.396	4.51637
		0.397	3.3628			0.397	4.4957
		0.397	3.35926			0.397	4.4751
		0.398	3.35581			0.398	4.45417
		0.399	3.35235			0.399	4.43408
		0.4	3.34853			0.4	4.41609
		0.401	3.34443			0.401	4.39848
		0.402	3.34025			0.402	4.3808
		0.402	3.33606			0.402	4.36105
		0.403	3.33194			0.403	4.34174
		0.404	3.32822			0.404	4.32261
		0.405	3.32497			0.405	4.3034
		0.406	3.32183			0.406	4.28384
		0.407	3.31868			0.407	4.26478
		0.407	3.31539			0.407	4.24687
		0.408	3.31196			0.408	4.22909
		0.409	3.30849			0.409	4.21204
		0.41	3.30501			0.41	4.19409
		0.411	3.30154			0.411	4.17567
		0.412	3.29839			0.412	4.15724
		0.412	3.29599			0.412	4.13873
		0.413	3.29372			0.413	4.12026
		0.414	3.29146			0.414	4.10285
		0.415	3.28882			0.415	4.08641
		0.416	3.28612			0.416	4.07016
		0.417	3.28341			0.417	4.05384
		0.417	3.2807			0.417	4.03647
		0.418	3.2779			0.418	4.02059
		0.419	3.27504			0.419	4.00501
		0.42	3.27242			0.42	3.98945
		0.421	3.26985			0.421	3.97316
		0.422	3.26728			0.422	3.95583
		0.422	3.26482			0.422	3.93833
		0.423	3.26248			0.423	3.92095
		0.424	3.26016			0.424	3.90356
		0.425	3.25785			0.425	3.88596
		0.426	3.25529			0.426	3.86898
		0.427	3.25226			0.427	3.85225
		0.427	3.24908			0.427	3.83542
		0.428	3.2459			0.428	3.81828
		0.429	3.24273			0.429	3.80165
		0.43	3.23938			0.43	3.78524
		0.431	3.23581			0.431	3.76882
		0.432	3.23218			0.432	3.75244
		0.432	3.22856			0.432	3.73635
		0.433	3.22505			0.433	3.7213
		0.434	3.22198			0.434	3.70656
		0.435	3.2192			0.435	3.69182
		0.436	3.21646			0.436	3.67604
		0.436	3.21365			0.436	3.66043
		0.437	3.21035			0.437	3.64515
		0.438	3.20766			0.438	3.62985
		0.439	3.2051			0.439	3.6144
		0.44	3.20254			0.44	3.59875
		0.441	3.20042			0.441	3.58369
		0.441	3.19904			0.441	3.56875
		0.442	3.19789			0.442	3.55377
		0.443	3.19675			0.443	3.53893
		0.444	3.19562			0.444	3.52605
		0.445	3.19403			0.445	3.51398
		0.446	3.19209			0.446	3.50199
		0.446	3.19009			0.446	3.48959
		0.447	3.18808			0.447	3.47576
		0.448	3.18611			0.448	3.46256
		0.449	3.18431			0.449	3.44949
		0.45	3.18256			0.45	3.43643
		0.451	3.18083			0.451	3.42279
		0.451	3.17905			0.451	3.40966
		0.452	3.17707			0.452	3.39681
		0.453	3.17502			0.453	3.38398
		0.454	3.17295			0.454	3.37041
		0.455	3.1709			0.455	3.35563
		0.456	3.16863			0.456	3.34063
		0.456	3.16656			0.456	3.32565
		0.457	3.16458			0.457	3.31068
		0.458	3.1626			0.458	3.29565
		0.459	3.16069			0.459	3.28211
		0.46	3.15908			0.46	3.26889
		0.461	3.15775			0.461	3.25568
		0.461	3.15647			0.461	3.24187
		0.462	3.1552			0.462	3.22812
		0.463	3.15379			0.463	3.21569
		0.464	3.15222			0.464	3.20314
		0.465	3.1506			0.465	3.19042
		0.466	3.14897			0.466	3.17743
		0.466	3.14734			0.466	3.16481
		0.467	3.1459			0.467	3.15235
		0.468	3.14486			0.468	3.13988
		0.469	3.14394			0.469	3.12711
		0.47	3.14302			0.47	3.11389
		0.471	3.14225			0.471	3.10101
		0.471	3.14165			0.471	3.08825
		0.472	3.14108			0.472	3.07546
		0.473	3.14051			0.473	3.06279
		0.474	3.14			0.474	3.05099
		0.475	3.13942			0.475	3.03935
		0.476	3.13876			0.476	3.0278
		0.476	3.13807			0.476	3.0157
		0.477	3.13734			0.477	3.00294
		0.478	3.13629			0.478	2.99071
		0.479	3.13572			0.479	2.97867
		0.48	3.13534			0.48	2.96664
		0.481	3.13495			0.481	2.95475
		0.481	3.13462			0.481	2.94342
		0.482	3.13392			0.482	2.93214
		0.483	3.13285			0.483	2.92082
		0.484	3.13169			0.484	2.90896
		0.485	3.1305			0.485	2.8962
		0.486	3.12911			0.486	2.88327
		0.486	3.12802			0.486	2.87022
		0.487	3.12704			0.487	2.85724
		0.488	3.12606			0.488	2.84497
		0.489	3.1252			0.489	2.83445
		0.49	3.12438			0.49	2.82444
		0.491	3.12354			0.491	2.81442
		0.491	3.12269			0.491	2.80363
		0.492	3.12185			0.492	2.79264
		0.493	3.12118			0.493	2.7818
		0.494	3.12075			0.494	2.77094
		0.495	3.12037			0.495	2.76006
		0.496	3.11999			0.496	2.74925
		0.496	3.11903			0.496	2.73956
		0.497	3.11773			0.497	2.73018
		0.498	3.11645			0.498	2.7208
		0.499	3.11518			0.499	2.71084
		0.5	3.11392			0.5	2.70056
		0.501	3.11285			0.501	2.69016
		0.501	3.1117			0.501	2.67984
		0.502	3.11047			0.502	2.66936
		0.503	3.10925			0.503	2.65912
		0.504	3.10808			0.504	2.6499
		0.505	3.10712			0.505	2.64091
		0.506	3.10625			0.506	2.63192
		0.506	3.10538			0.506	2.62205
		0.507	3.10457			0.507	2.61207
		0.508	3.10432			0.508	2.60217
		0.509	3.10433			0.509	2.59227
		0.51	3.10435			0.51	2.58251
		0.511	3.10437			0.511	2.57319
		0.511	3.10378			0.511	2.56464
		0.512	3.10237			0.512	2.55639
		0.513	3.10072			0.513	2.54809
		0.514	3.09906			0.514	2.53844
		0.515	3.09741			0.515	2.52826
		0.516	3.09579			0.516	2.5182
		0.516	3.09418			0.516	2.50843
		0.517	3.09256			0.517	2.49811
		0.518	3.09094			0.518	2.48747
		0.519	3.08929			0.519	2.47801
		0.52	3.08787			0.52	2.46912
		0.521	3.08656			0.521	2.46022
		0.521	3.08524			0.521	2.45137
		0.522	3.08393			0.522	2.44245
		0.523	3.08301			0.523	2.43348
		0.524	3.08224			0.524	2.42449
		0.525	3.08146			0.525	2.41486
		0.526	3.08068			0.526	2.4048
		0.526	3.07978			0.526	2.3952
		0.527	3.07866			0.527	2.38585
		0.528	3.07749			0.528	2.3765
		0.529	3.07632			0.529	2.36724
		0.53	3.07515			0.53	2.35772
		0.531	3.0739			0.531	2.34807
		0.531	3.07258			0.531	2.33838
		0.532	3.07124			0.532	2.3282
		0.533	3.06991			0.533	2.31807
		0.534	3.06863			0.534	2.30857
		0.535	3.06733			0.535	2.29927
		0.536	3.06602			0.536	2.28986
		0.536	3.06471			0.536	2.28005
		0.537	3.0634			0.537	2.27048
		0.538	3.06267			0.538	2.26111
		0.539	3.06257			0.539	2.25172
		0.54	3.06263			0.54	2.24216
		0.541	3.0627			0.541	2.23308
		0.541	3.06253			0.541	2.22438
		0.542	3.06181			0.542	2.21578
		0.543	3.06089			0.543	2.20712
		0.544	3.05997			0.544	2.19842
		0.545	3.05908			0.545	2.18993
		0.546	3.05849			0.546	2.18156
		0.546	3.05797			0.546	2.1732
		0.547	3.05742			0.547	2.16409
		0.548	3.05688			0.548	2.15541
		0.549	3.0561			0.549	2.14707
		0.55	3.05454			0.55	2.13874
		0.551	3.05274			0.551	2.13023
		0.551	3.05097			0.551	2.12126
		0.552	3.04916			0.552	2.11207
		0.553	3.04789			0.553	2.1028
		0.554	3.04733			0.554	2.09355
		0.555	3.047			0.555	2.08446
		0.556	3.04667			0.556	2.07668
		0.556	3.04643			0.556	2.06942
		0.557	3.04623			0.557	2.06216
		0.558	3.04602			0.558	2.05457
		0.559	3.04579			0.559	2.04671
		0.56	3.04557			0.56	2.03927
		0.561	3.04544			0.561	2.03199
		0.561	3.04545			0.561	2.02471
		0.562	3.04551			0.562	2.01654
		0.563	3.04557			0.563	2.00792
		0.564	3.04554			0.564	1.99925
		0.565	3.04503			0.565	1.99056
		0.566	3.04424			0.566	1.98233
		0.566	3.04346			0.566	1.97526
		0.567	3.04265			0.567	1.96931
		0.568	3.04187			0.568	1.96364
		0.569	3.04146			0.569	1.95788
		0.57	3.04124			0.57	1.9513
		0.571	3.04103			0.571	1.94407
		0.571	3.04108			0.571	1.93661
		0.572	3.04128			0.572	1.92909
		0.573	3.04149			0.573	1.92137
		0.574	3.04169			0.574	1.91387
		0.575	3.04203			0.575	1.90691
		0.576	3.0426			0.576	1.90015
		0.576	3.0432			0.576	1.89338
		0.577	3.04376			0.577	1.88682
		0.578	3.04431			0.578	1.88077
		0.579	3.0442			0.579	1.87497
		0.58	3.04363			0.58	1.86917
		0.581	3.04303			0.581	1.86304
		0.581	3.04243			0.581	1.85661
		0.582	3.04178			0.582	1.85022
		0.583	3.04121			0.583	1.84382
		0.584	3.04087			0.584	1.83731
		0.585	3.04065			0.585	1.83028
		0.585	3.04042			0.585	1.82306
		0.586	3.04053			0.586	1.81589
		0.587	3.04063			0.587	1.8087
		0.588	3.04061			0.588	1.80136
		0.589	3.04059			0.589	1.79452
		0.59	3.04054			0.59	1.78819
		0.59	3.04062			0.59	1.78196
		0.591	3.0409			0.591	1.77569
		0.592	3.04125			0.592	1.76943
		0.593	3.04159			0.593	1.76346
		0.594	3.04146			0.594	1.75764
		0.595	3.041			0.595	1.7518
		0.595	3.04054			0.595	1.74542
		0.596	3.04008			0.596	1.73849
		0.597	3.03965			0.597	1.73141
		0.598	3.03918			0.598	1.72434
		0.599	3.03862			0.599	1.71725
		0.6	3.03801			0.6	1.71039
		0.6	3.03741			0.6	1.70409
		0.601	3.03681			0.601	1.69804
		0.602	3.0362			0.602	1.69195
		0.603	3.03556			0.603	1.68567
		0.604	3.03494			0.604	1.68011
		0.605	3.03427			0.605	1.67504
		0.605	3.03356			0.605	1.66999
		0.606	3.03286			0.606	1.66464
		0.607	3.03219			0.607	1.65812
		0.608	3.03152			0.608	1.65074
		0.609	3.03095			0.609	1.64319
		0.61	3.03052			0.61	1.63564
		0.61	3.03016			0.61	1.62792
		0.611	3.02979			0.611	1.62103
		0.612	3.02951			0.612	1.61465
		0.613	3.02915			0.613	1.6083
		0.614	3.02862			0.614	1.60198
		0.615	3.02806			0.615	1.59598
		0.615	3.02747			0.615	1.59037
		0.616	3.02652			0.616	1.58484
		0.617	3.02514			0.617	1.57932
		0.618	3.02361			0.618	1.57376
		0.619	3.02208			0.619	1.56802
		0.62	3.02058			0.62	1.56222
		0.62	3.0197			0.62	1.55641
		0.621	3.01932			0.621	1.55053
		0.622	3.01894			0.622	1.54442
		0.623	3.01851			0.623	1.53858
		0.624	3.01786			0.624	1.53288
		0.625	3.01713			0.625	1.52703
		0.625	3.01646			0.625	1.52117
		0.626	3.01578			0.626	1.51575
		0.627	3.01528			0.627	1.51067
		0.628	3.01473			0.628	1.50559
		0.629	3.01393			0.629	1.50044
		0.63	3.01306			0.63	1.49505
		0.63	3.01219			0.63	1.48958
		0.631	3.0113			0.631	1.48414
		0.632	3.01044			0.632	1.4787
		0.633	3.00961			0.633	1.47279
		0.634	3.00877			0.634	1.46603
		0.635	3.00772			0.635	1.45891
		0.635	3.00685			0.635	1.45178
		0.636	3.00627			0.636	1.4447
		0.637	3.00568			0.637	1.43849
		0.638	3.00511			0.638	1.43301
		0.639	3.00464			0.639	1.42758
		0.64	3.00421			0.64	1.42216
		0.64	3.00376			0.64	1.41648
		0.641	3.00331			0.641	1.41045
		0.642	3.00279			0.642	1.40428
		0.643	3.00219			0.643	1.3981
		0.644	3.00153			0.644	1.392
		0.645	3.00088			0.645	1.38635
		0.645	3.00024			0.645	1.38101
		0.646	2.99971			0.646	1.37567
		0.647	2.99937			0.647	1.37033
		0.648	2.99908			0.648	1.36485
		0.649	2.9988			0.649	1.35972
		0.65	2.99861			0.65	1.35494
		0.65	2.99845			0.65	1.35015
		0.651	2.99827			0.651	1.3453
		0.652	2.99809			0.652	1.34051
		0.653	2.9979			0.653	1.33586
		0.654	2.99763			0.654	1.33122
		0.655	2.99721			0.655	1.32658
		0.655	2.99674			0.655	1.32193
		0.656	2.99627			0.656	1.3171
		0.657	2.99596			0.657	1.31218
		0.658	2.99596			0.658	1.30726
		0.659	2.99612			0.659	1.3023
		0.66	2.99628			0.66	1.29715
		0.66	2.99639			0.66	1.2919
		0.661	2.99636			0.661	1.2867
		0.662	2.99623			0.662	1.28148
		0.663	2.99609			0.663	1.27593
		0.664	2.99597			0.664	1.27045
		0.665	2.99608			0.665	1.26522
		0.665	2.9966			0.665	1.26
		0.666	2.99732			0.666	1.25473
		0.667	2.99804			0.667	1.24929
		0.668	2.9986			0.668	1.24382
		0.669	2.99875			0.669	1.23837
		0.67	2.99854			0.67	1.2329
		0.67	2.99822			0.67	1.22712
		0.671	2.99792			0.671	1.2213
		0.672	2.99772			0.672	1.21567
		0.673	2.99763			0.673	1.21003
		0.674	2.99756			0.674	1.20449
		0.675	2.99749			0.675	1.19988
		0.675	2.99755			0.675	1.19646
		0.676	2.99796			0.676	1.19351
		0.677	2.99866			0.677	1.19062
		0.678	2.99945			0.678	1.18707
		0.679	3.00027			0.679	1.18247
		0.68	3.00116			0.68	1.17749
		0.68	3.00197			0.68	1.1725
		0.681	3.00267			0.681	1.16746
		0.682	3.00338			0.682	1.16254
		0.683	3.00387			0.683	1.15797
		0.684	3.00421			0.684	1.15359
		0.685	3.00464			0.685	1.1492
		0.685	3.0051			0.685	1.14496
		0.686	3.00554			0.686	1.14071
		0.687	3.00595			0.687	1.13626
		0.688	3.00628			0.688	1.13181
		0.689	3.00656			0.689	1.12713
		0.69	3.00684			0.69	1.12217
		0.69	3.00718			0.69	1.11726
		0.691	3.0075			0.691	1.11243
		0.692	3.00771			0.692	1.10759
		0.693	3.00788			0.693	1.1028
		0.694	3.00813			0.694	1.09813
		0.695	3.00851			0.695	1.09356
		0.695	3.00897			0.695	1.089
		0.696	3.00942			0.696	1.08443
		0.697	3.00988			0.697	1.07984
		0.698	3.01017			0.698	1.07525
		0.699	3.01021			0.699	1.07069
		0.7	3.01012			0.7	1.06614
		0.7	3.01003			0.7	1.06135
		0.701	3.01003			0.701	1.05641
		0.702	3.01041			0.702	1.05159
		0.703	3.01112			0.703	1.04677
		0.704	3.01189			0.704	1.04182
		0.705	3.01266			0.705	1.03689
		0.705	3.01308			0.705	1.03227
		0.706	3.01294			0.706	1.02779
		0.707	3.0126			0.707	1.02331
		0.708	3.01225			0.708	1.01908
		0.709	3.01196			0.709	1.01533
		0.71	3.01195			0.71	1.01183
		0.71	3.01223			0.71	1.00834
		0.711	3.01259			0.711	1.00477
		0.712	3.01293			0.712	1.00115
		0.713	3.01358			0.713	0.997669
		0.714	3.01459			0.714	0.994276
		0.715	3.01551			0.715	0.990894
		0.715	3.01642			0.715	0.987149
		0.716	3.01723			0.716	0.982674
		0.717	3.01768			0.717	0.977855
		0.718	3.0178			0.718	0.973039
		0.719	3.01788			0.719	0.968172
		0.72	3.01796			0.72	0.963567
		0.72	3.01801			0.72	0.959343
		0.721	3.01795			0.721	0.955166
		0.722	3.01784			0.722	0.95099
		0.723	3.01772			0.723	0.94678
		0.724	3.01765			0.724	0.942575
		0.725	3.01789			0.725	0.938418
		0.725	3.01847			0.725	0.934247
		0.726	3.01904			0.726	0.930098
		0.727	3.01961			0.727	0.92581
		0.728	3.02029			0.728	0.921371
		0.729	3.02112			0.729	0.916927
		0.729	3.02198			0.729	0.912531
		0.73	3.02285			0.73	0.908264
		0.731	3.02357			0.731	0.904201
		0.732	3.0239			0.732	0.900324
		0.733	3.02396			0.733	0.896435
		0.734	3.02401			0.734	0.892548
		0.734	3.02407			0.734	0.888787
		0.735	3.02426			0.735	0.885192
		0.736	3.02459			0.736	0.881607
		0.737	3.02484			0.737	0.878027
		0.738	3.02509			0.738	0.874425
		0.739	3.02528			0.739	0.870769
		0.739	3.0255			0.739	0.867104
		0.74	3.02587			0.74	0.863452
		0.741	3.02626			0.741	0.859764
		0.742	3.02664			0.742	0.856179
		0.743	3.02678			0.743	0.852848
		0.744	3.02645			0.744	0.849591
		0.744	3.02585			0.744	0.846336
		0.745	3.02525			0.745	0.84279
		0.746	3.02472			0.746	0.838902
		0.747	3.02461			0.747	0.835102
		0.748	3.02498			0.748	0.831301
		0.749	3.02539			0.749	0.82747
		0.749	3.02582			0.749	0.82328
		0.75	3.02628			0.75	0.818612
		0.751	3.02669			0.751	0.813849
		0.752	3.02704			0.752	0.809074
		0.753	3.02738			0.753	0.804194
		0.754	3.02777			0.754	0.79935
		0.754	3.02793			0.754	0.794727
		0.755	3.02766			0.755	0.790101
		0.756	3.02738			0.756	0.785511
		0.757	3.02713			0.757	0.781283
		0.758	3.02718			0.758	0.777571
		0.759	3.02774			0.759	0.773981
		0.759	3.02845			0.759	0.770398
		0.76	3.02915			0.76	0.7667
		0.761	3.02989			0.761	0.762953
		0.762	3.03071			0.762	0.759368
		0.763	3.03156			0.763	0.755777
		0.764	3.03241			0.764	0.752119
		0.764	3.03319			0.764	0.748166
		0.765	3.03358			0.765	0.743947
		0.766	3.03347			0.766	0.739781
		0.767	3.03325			0.767	0.735605
		0.768	3.03303			0.768	0.731192
		0.769	3.03296			0.769	0.72629
		0.769	3.03321			0.769	0.721107
		0.77	3.03344			0.77	0.715909
		0.771	3.03366			0.771	0.7108
		0.772	3.03388			0.772	0.706267
		0.773	3.03424			0.773	0.702528
		0.774	3.03498			0.774	0.698919
		0.774	3.03594			0.774	0.695311
		0.775	3.03691			0.775	0.691422
		0.776	3.03788			0.776	0.686978
		0.777	3.03867			0.777	0.682319
		0.778	3.03915			0.778	0.677665
		0.779	3.03962			0.779	0.67295
		0.779	3.04013			0.779	0.668114
		0.78	3.04081			0.78	0.663189
		0.781	3.04175			0.781	0.658289
		0.782	3.04275			0.782	0.65339
		0.783	3.04374			0.783	0.648768
		0.784	3.0447			0.784	0.64474
		0.784	3.0457			0.784	0.640924
		0.785	3.04688			0.785	0.636976
		0.786	3.04806			0.786	0.632812
		0.787	3.04925			0.787	0.628331
		0.788	3.05041			0.788	0.624024
		0.789	3.05145			0.789	0.619871
		0.789	3.05243			0.789	0.615719
		0.79	3.05341			0.79	0.611826
		0.791	3.05444			0.791	0.608639
		0.792	3.05553			0.792	0.605803
		0.793	3.05661			0.793	0.602962
		0.794	3.05769			0.794	0.60006
		0.794	3.05878			0.794	0.597086
		0.795	3.05985			0.795	0.594266
		0.796	3.06085			0.796	0.591636
		0.797	3.06183			0.797	0.589013
		0.798	3.06283			0.798	0.58608
		0.799	3.06403			0.799	0.582448
		0.799	3.06556			0.799	0.578664
		0.8	3.06686			0.8	0.574879
		0.801	3.06815			0.801	0.571088
		0.802	3.06937			0.802	0.567471
		0.803	3.07032			0.803	0.564185
		0.804	3.07098			0.804	0.561057
		0.804	3.07162			0.804	0.557897
		0.805	3.07226			0.805	0.554452
		0.806	3.07325			0.806	0.550789
		0.807	3.07511			0.807	0.547544
		0.808	3.0774			0.808	0.544303
		0.809	3.07968			0.809	0.541066
		0.809	3.08177			0.809	0.537997
		0.81	3.08316			0.81	0.535375
		0.811	3.0839			0.811	0.532992
		0.812	3.08452			0.812	0.530595
		0.813	3.08513			0.813	0.528046
		0.814	3.08613			0.814	0.524973
		0.814	3.08784			0.814	0.521416
		0.815	3.08953			0.815	0.517875
		0.816	3.09121			0.816	0.514359
		0.817	3.09289			0.817	0.511156
		0.818	3.09448			0.818	0.508505
		0.819	3.09595			0.819	0.505959
		0.819	3.09741			0.819	0.503412
		0.82	3.09894			0.82	0.500463
		0.821	3.10039			0.821	0.496859
		0.822	3.10151			0.822	0.493433
		0.823	3.10237			0.823	0.489997
		0.824	3.10324			0.824	0.486515
		0.824	3.10409			0.824	0.482548
		0.825	3.10487			0.825	0.477777
		0.826	3.10557			0.826	0.47299
		0.827	3.10629			0.827	0.468175
		0.828	3.10702			0.828	0.463965
		0.829	3.10788			0.829	0.461273
		0.829	3.10913			0.829	0.459304
		0.83	3.11045			0.83	0.457338
		0.831	3.11177			0.831	0.455271
		0.832	3.11314			0.832	0.452517
		0.833	3.11469			0.833	0.448772
		0.834	3.11641			0.834	0.444912
		0.834	3.11807			0.834	0.441048
		0.835	3.11973			0.835	0.437222
		0.836	3.12127			0.836	0.433588
		0.837	3.12242			0.837	0.430182
		0.838	3.12352			0.838	0.426867
		0.839	3.12462			0.839	0.423458
		0.839	3.12582			0.839	0.42024
		0.84	3.12721			0.84	0.417674
		0.841	3.12833			0.841	0.415126
		0.842	3.1294			0.842	0.412563
		0.843	3.13047			0.843	0.409837
		0.844	3.13166			0.844	0.406576
		0.844	3.1332			0.844	0.403124
		0.845	3.13498			0.845	0.399665
		0.846	3.13676			0.846	0.396278
		0.847	3.13843			0.847	0.393411
		0.848	3.1395			0.848	0.39144
		0.849	3.13981			0.849	0.389463
		0.849	3.14013			0.849	0.38749
		0.85	3.14049			0.85	0.385371
		0.851	3.14125			0.851	0.382808
		0.852	3.14286			0.852	0.380144
		0.853	3.14477			0.853	0.377494
		0.854	3.14668			0.854	0.374862
		0.854	3.14846			0.854	0.372466
		0.855	3.14957			0.855	0.370487
		0.856	3.14975			0.856	0.368516
		0.857	3.14994			0.857	0.36655
		0.858	3.15014			0.858	0.364321
		0.859	3.15046			0.859	0.36124
		0.859	3.151			0.859	0.357808
		0.86	3.15165			0.86	0.35438
		0.861	3.15229			0.861	0.35095
		0.862	3.15302			0.862	0.347952
		0.863	3.15402			0.863	0.346013
		0.864	3.15527			0.864	0.34407
		0.864	3.15662			0.864	0.342121
		0.865	3.15803			0.865	0.340086
		0.866	3.15977			0.866	0.337939
		0.867	3.16199			0.867	0.336088
		0.868	3.1644			0.868	0.334237
		0.869	3.1668			0.869	0.332365
		0.869	3.16913			0.869	0.329965
		0.87	3.1711			0.87	0.326229
		0.871	3.17253			0.871	0.322289
		0.872	3.17383			0.872	0.318332
		0.873	3.17511			0.873	0.314491
		0.874	3.17652			0.874	0.311195
		0.874	3.17795			0.874	0.308452
		0.875	3.17905			0.875	0.305711
		0.876	3.18015			0.876	0.302974
		0.877	3.18122			0.877	0.300181
		0.878	3.18226			0.878	0.297293
		0.878	3.18367			0.878	0.294403
		0.879	3.18513			0.879	0.291516
		0.88	3.18659			0.88	0.288529
		0.881	3.1881			0.881	0.285186
		0.882	3.18934			0.882	0.281667
		0.883	3.19028			0.883	0.278159
		0.883	3.19123			0.883	0.274648
		0.884	3.19232			0.884	0.271254
		0.885	3.19401			0.885	0.268286
		0.886	3.19556			0.886	0.265508
		0.887	3.19713			0.887	0.26273
		0.888	3.19867			0.888	0.259976
		0.888	3.20022			0.888	0.257216
		0.889	3.20206			0.889	0.254268
		0.89	3.20406			0.89	0.25135
		0.891	3.20604			0.891	0.248504
		0.892	3.20788			0.892	0.245471
		0.893	3.20905			0.893	0.242128
		0.893	3.20985			0.893	0.238894
		0.894	3.21064			0.894	0.235666
		0.895	3.21145			0.895	0.232334
		0.896	3.21239			0.896	0.228533
		0.897	3.21378			0.897	0.224323
		0.898	3.21526			0.898	0.220121
		0.898	3.21674			0.898	0.215923
		0.899	3.21832			0.899	0.212043
		0.9	3.2201			0.9	0.209349
		0.901	3.22169			0.901	0.206968
		0.902	3.22327			0.902	0.204585
		0.903	3.22493			0.903	0.202298
		0.903	3.22687			0.903	0.200392
		0.904	3.22871			0.904	0.198513
		0.905	3.2305			0.905	0.196637
		0.906	3.23227			0.906	0.194693
		0.907	3.23402			0.907	0.192313
		0.908	3.2355			0.908	0.189276
		0.908	3.23656			0.908	0.186411
		0.909	3.23762			0.909	0.18354
		0.91	3.23867			0.91	0.180601
		0.911	3.23972			0.911	0.177485
		0.912	3.24097			0.912	0.174629
		0.913	3.24236			0.913	0.171743
		0.913	3.24377			0.913	0.168941
		0.914	3.24527			0.914	0.166455
		0.915	3.24686			0.915	0.164575
		0.916	3.24824			0.916	0.162658
		0.917	3.2496			0.917	0.160731
		0.918	3.25094			0.918	0.158862
		0.918	3.25214			0.918	0.157201
		0.919	3.25341			0.919	0.155755
		0.92	3.25472			0.92	0.154297
		0.921	3.25609			0.921	0.15276
		0.922	3.25782			0.922	0.150736
		0.923	3.25985			0.923	0.148266
		0.923	3.26177			0.923	0.145912
		0.924	3.26368			0.924	0.143555
		0.925	3.26567			0.925	0.141316
		0.926	3.26788			0.926	0.139573
		0.927	3.2695			0.927	0.138039
		0.928	3.27114			0.928	0.136506
		0.928	3.27275			0.928	0.134906
		0.929	3.2739			0.929	0.132895
		0.93	3.27487			0.93	0.130252
		0.931	3.27593			0.931	0.127514
		0.932	3.277			0.932	0.124781
		0.933	3.27818			0.933	0.122204
		0.933	3.27967			0.933	0.120437
		0.934	3.28166			0.934	0.119381
		0.935	3.28369			0.935	0.118326
		0.936	3.28575			0.936	0.117178
		0.937	3.28806			0.937	0.115613
		0.938	3.29037			0.938	0.113866
		0.938	3.29264			0.938	0.112253
		0.939	3.29488			0.939	0.11064
		0.94	3.29684			0.94	0.109005
		0.941	3.29824			0.941	0.107202
		0.942	3.29934			0.942	0.105002
		0.943	3.30043			0.943	0.102796
		0.943	3.30159			0.943	0.100563
		0.944	3.3032			0.944	0.098099
		0.945	3.30465			0.945	0.095015
		0.946	3.30597			0.946	0.09163
		0.947	3.30728			0.947	0.088223
		0.948	3.30866			0.948	0.084932
		0.948	3.31019			0.948	0.082281
		0.949	3.31169			0.949	0.080786
		0.95	3.3132			0.95	0.079295
		0.951	3.31473			0.951	0.077804
		0.952	3.31644			0.952	0.076385
		0.953	3.31825			0.953	0.075326
		0.953	3.32008			0.953	0.074481
		0.954	3.32193			0.954	0.073635
		0.955	3.32393			0.955	0.07273
		0.956	3.32612			0.956	0.071429
		0.957	3.32804			0.957	0.069346
		0.958	3.32998			0.958	0.067266
		0.958	3.33186			0.958	0.065148
		0.959	3.33328			0.959	0.062858
		0.96	3.3348			0.96	0.060338
		0.961	3.33641			0.961	0.057742
		0.962	3.33801			0.962	0.055131
		0.963	3.3398			0.963	0.052417
		0.963	3.34141			0.963	0.049953
		0.964	3.34255			0.964	0.048383
		0.965	3.34368			0.965	0.046803
		0.966	3.34486			0.966	0.045216
		0.967	3.34642			0.967	0.043444
		0.968	3.34768			0.968	0.041118
		0.968	3.34895			0.968	0.038672
		0.969	3.35021			0.969	0.036202
		0.97	3.35139			0.97	0.033685
		0.971	3.35273			0.971	0.031272
		0.972	3.35434			0.972	0.029283
		0.973	3.35596			0.973	0.027311
		0.973	3.35758			0.973	0.025351
		0.974	3.35931			0.974	0.023455
		0.975	3.36085			0.975	0.021038
		0.976	3.36238			0.976	0.01859
		0.977	3.36393			0.977	0.01616
		0.978	3.36562			0.978	0.013645
		0.978	3.36735			0.978	0.011503
		0.979	3.36896			0.979	0.009935
		0.98	3.37059			0.98	0.00837
		0.981	3.37227			0.981	0.006792
		0.982	3.37421			0.982	0.005049
		0.983	3.37671			0.983	0.003323
		0.983	3.37921			0.983	0.001596
		0.984	3.3817			0.984	-0.00014
		0.985	3.38429			0.985	-0.002
		0.986	3.38659			0.986	-0.00379
		0.987	3.38867			0.987	-0.00536
		0.988	3.39075			0.988	-0.00693
		0.988	3.39281			0.988	-0.00852
		0.989	3.39483			0.989	-0.01031
		0.99	3.39668			0.99	-0.01233
		0.991	3.3985			0.991	-0.01434
		0.992	3.40033			0.992	-0.01638
		0.993	3.40213			0.993	-0.01866
		0.993	3.40361			0.993	-0.02124
		0.994	3.40503			0.994	-0.02383
		0.995	3.40646			0.995	-0.02643
		0.996	3.40789			0.996	-0.02897
		0.997	3.40924			0.997	-0.031
		0.998	3.41035			0.998	-0.03292
		0.998	3.41146			0.998	-0.03478
		0.999	3.41257			0.999	-0.03672
		1	3.41367			1	-0.0384
		1.001	3.41527			1.001	-0.03969
		1.002	3.41692			1.002	-0.04093
		1.003	3.41857			1.003	-0.04218
		1.003	3.42021			1.003	-0.04328
		1.004	3.42192			1.004	-0.04366
		1.005	3.42368			1.005	-0.04374
		1.006	3.42543			1.006	-0.04381
		1.007	3.42718			1.007	-0.0439
		1.008	3.42892			1.008	-0.0451
		1.008	3.42983			1.008	-0.04644
		1.009	3.43053			1.009	-0.04773
		1.01	3.43125			1.01	-0.04901
		1.011	3.43196			1.011	-0.05053
		1.012	3.43275			1.012	-0.05225
		1.013	3.43385			1.013	-0.0537
		1.013	3.43495			1.013	-0.05512
		1.014	3.43606			1.014	-0.05657
		1.015	3.43716			1.015	-0.05804
		1.016	3.43881			1.016	-0.05968
		1.017	3.44038			1.017	-0.06137
		1.018	3.44195			1.018	-0.06305
		1.018	3.44351			1.018	-0.06359
		1.019	3.44459			1.019	-0.06329
		1.02	3.44512			1.02	-0.06287
		1.021	3.44565			1.021	-0.06244
		1.022	3.44618			1.022	-0.062
		1.022	3.44674			1.022	-0.06113
		1.023	3.44752			1.023	-0.06008
		1.024	3.44827			1.024	-0.05899
		1.025	3.44904			1.025	-0.05793
		1.026	3.4498			1.026	-0.05809
		1.027	3.45037			1.027	-0.05929
		1.027	3.45067			1.027	-0.06036
		1.028	3.45098			1.028	-0.06141
		1.029	3.45128			1.029	-0.06245
		1.03	3.45174			1.03	-0.06338
		1.031	3.45254			1.031	-0.06413
		1.032	3.45335			1.032	-0.06487
		1.032	3.45413			1.032	-0.06562
		1.033	3.4549			1.033	-0.06676
		1.034	3.45552			1.034	-0.0681
		1.035	3.45621			1.035	-0.06911
		1.036	3.4569			1.036	-0.07014
		1.037	3.45759			1.037	-0.07118
		1.037	3.45836			1.037	-0.07362
		1.038	3.4592			1.038	-0.0766
		1.039	3.45997			1.039	-0.07954
		1.04	3.46074			1.04	-0.08248
		1.041	3.4615			1.041	-0.08518
		1.042	3.4636			1.042	-0.08804
		1.042	3.46583			1.042	-0.09105
		1.043	3.46806			1.043	-0.09406
		1.044	3.4703			1.044	-0.09708
		1.045	3.47218			1.045	-0.0998
		1.046	3.47347			1.046	-0.10306
		1.047	3.4745			1.047	-0.10629
		1.047	3.47551			1.047	-0.10954
		1.048	3.47653			1.048	-0.11254
		1.049	3.47756			1.049	-0.11425
		1.05	3.47896			1.05	-0.11567
		1.051	3.48038			1.051	-0.11709
		1.052	3.48181			1.052	-0.11843
		1.052	3.48356			1.052	-0.11977
		1.053	3.48585			1.053	-0.12084
		1.054	3.48818			1.054	-0.12188
		1.055	3.4905			1.055	-0.12292
		1.056	3.49283			1.056	-0.12419
		1.057	3.49491			1.057	-0.12577
		1.057	3.49625			1.057	-0.12736
		1.058	3.49755			1.058	-0.12895
		1.059	3.49885			1.059	-0.13055
		1.06	3.50055			1.06	-0.133
		1.061	3.50285			1.061	-0.13623
		1.062	3.50542			1.062	-0.13948
		1.062	3.50798			1.062	-0.14275
		1.063	3.5105			1.063	-0.14657
		1.064	3.51263			1.064	-0.1514
		1.065	3.51456			1.065	-0.15626
		1.066	3.51645			1.066	-0.16115
		1.067	3.51836			1.067	-0.16602
		1.067	3.52012			1.067	-0.1697
		1.068	3.52192			1.068	-0.17216
		1.069	3.52376			1.069	-0.17453
		1.07	3.5256			1.07	-0.17691
		1.071	3.52774			1.071	-0.1791
		1.072	3.5302			1.072	-0.18123
		1.072	3.53233			1.072	-0.18337
		1.073	3.53445			1.073	-0.18551
		1.074	3.53656			1.074	-0.18761
		1.075	3.53882			1.075	-0.18919
		1.076	3.54128			1.076	-0.19035
		1.077	3.5438			1.077	-0.1915
		1.077	3.54633			1.077	-0.19264
		1.078	3.54878			1.078	-0.19413
		1.079	3.55107			1.079	-0.19437
		1.08	3.55324			1.08	-0.19454
		1.081	3.5554			1.081	-0.19472
		1.082	3.55757			1.082	-0.19499
		1.082	3.55985			1.082	-0.19575
		1.083	3.56072			1.083	-0.19671
		1.084	3.56159			1.084	-0.19767
		1.085	3.56245			1.085	-0.19861
		1.086	3.56333			1.086	-0.19971
		1.087	3.56454			1.087	-0.20129
		1.087	3.56614			1.087	-0.20292
		1.088	3.56779			1.088	-0.20455
		1.089	3.56943			1.089	-0.2061
		1.09	3.57149			1.09	-0.20746
		1.091	3.57367			1.091	-0.20904
		1.092	3.57588			1.092	-0.21062
		1.092	3.57807			1.092	-0.21221
		1.093	3.58015			1.093	-0.21365
		1.094	3.58174			1.094	-0.21486
		1.095	3.58281			1.095	-0.21607
		1.096	3.58382			1.096	-0.21729
		1.097	3.58483			1.097	-0.21859
		1.097	3.58612			1.097	-0.22054
		1.098	3.58774			1.098	-0.22216
		1.099	3.58938			1.099	-0.22376
		1.1	3.59102			1.1	-0.22537
		1.101	3.59272			1.101	-0.22658
		1.102	3.59416			1.102	-0.22784
		1.102	3.59532			1.102	-0.2291
		1.103	3.59646			1.103	-0.23037
		1.104	3.5976			1.104	-0.23167
		1.105	3.59938			1.105	-0.23242
		1.106	3.60156			1.106	-0.23265
		1.107	3.60381			1.107	-0.23285
		1.107	3.60601			1.107	-0.23305
		1.108	3.60839			1.108	-0.23397
		1.109	3.61104			1.109	-0.2351
		1.11	3.61377			1.11	-0.23623
		1.111	3.61647			1.111	-0.23737
		1.112	3.61921			1.112	-0.23805
		1.112	3.62144			1.112	-0.23845
		1.113	3.62318			1.113	-0.23896
		1.114	3.62489			1.114	-0.23948
		1.115	3.62659			1.115	-0.24
		1.116	3.62827			1.116	-0.24117
		1.117	3.62982			1.117	-0.24259
		1.117	3.63135			1.117	-0.24403
		1.118	3.63286			1.118	-0.24547
		1.119	3.63438			1.119	-0.24728
		1.12	3.63658			1.12	-0.24918
		1.121	3.63894			1.121	-0.251
		1.122	3.64128			1.122	-0.2528
		1.122	3.64362			1.122	-0.25461
		1.123	3.64596			1.123	-0.25556
		1.124	3.64825			1.124	-0.25619
		1.125	3.65051			1.125	-0.2568
		1.126	3.65279			1.126	-0.25741
		1.127	3.65504			1.127	-0.25806
		1.127	3.65713			1.127	-0.25866
		1.128	3.65915			1.128	-0.2592
		1.129	3.66117			1.129	-0.25973
		1.13	3.6632			1.13	-0.26027
		1.131	3.6654			1.131	-0.26183
		1.132	3.66728			1.132	-0.26383
		1.132	3.66903			1.132	-0.26586
		1.133	3.67078			1.133	-0.26789
		1.134	3.6725			1.134	-0.26968
		1.135	3.67468			1.135	-0.27139
		1.136	3.67708			1.136	-0.27319
		1.137	3.67948			1.137	-0.275
		1.137	3.68189			1.137	-0.27678
		1.138	3.68439			1.138	-0.27924
		1.139	3.68666			1.139	-0.28094
		1.14	3.68878			1.14	-0.28258
		1.141	3.69098			1.141	-0.28421
		1.142	3.69326			1.142	-0.28531
		1.142	3.69568			1.142	-0.28637
		1.143	3.69801			1.143	-0.28759
		1.144	3.70032			1.144	-0.28882
		1.145	3.70263			1.145	-0.29013
		1.146	3.70549			1.146	-0.29168
		1.147	3.70831			1.147	-0.29318
		1.147	3.71105			1.147	-0.29467
		1.148	3.71377			1.148	-0.29616
		1.149	3.71656			1.149	-0.29799
		1.15	3.71982			1.15	-0.29919
		1.151	3.72301			1.151	-0.30027
		1.152	3.72619			1.152	-0.30134
		1.152	3.72935			1.152	-0.30252
		1.153	3.73322			1.153	-0.30432
		1.154	3.73787			1.154	-0.30662
		1.155	3.74263			1.155	-0.30898
		1.156	3.74741			1.156	-0.31132
		1.157	3.75234			1.157	-0.31259
		1.157	3.75884			1.157	-0.31316
		1.158	3.76563			1.158	-0.3136
		1.159	3.7724			1.159	-0.31403
		1.16	3.77922			1.16	-0.31446
		1.161	3.78651			1.161	-0.31454
		1.162	3.79366			1.162	-0.3142
		1.162	3.80076			1.162	-0.3138
		1.163	3.80789			1.163	-0.31317
		1.164	3.81537			1.164	-0.31045
		1.165	3.82424			1.165	-0.30807
		1.166	3.8334			1.166	-0.30582
		1.167	3.84253			1.167	-0.30356
		1.167	3.85162			1.167	-0.29773
		1.168	3.86123			1.168	-0.28966
		1.169	3.87128			1.169	-0.28126
		1.17	3.88144			1.17	-0.27285
		1.171	3.89156			1.171	-0.26236
		1.172	3.90194			1.172	-0.24656
		1.172	3.91291			1.172	-0.22905
		1.173	3.92382			1.173	-0.21137
		1.174	3.93475			1.174	-0.19369
		1.175	3.94573			1.175	-0.16843
		1.176	3.95709			1.176	-0.14119
		1.176	3.96834			1.176	-0.11396
		1.177	3.97949			1.177	-0.08683
		1.178	3.99072			1.178	-0.05535
		1.179	4.00259			1.179	-0.0169
		1.18	4.01512			1.18	0.023655
		1.181	4.02768			1.181	0.064005
		1.181	4.04031			1.181	0.104457
		1.182	4.05286			1.182	0.154621
		1.183	4.06486			1.183	0.208091
		1.184	4.07658			1.184	0.26155
		1.185	4.08831			1.185	0.315074
		1.186	4.10003			1.186	0.373273
		1.186	4.11165			1.186	0.439878
		1.187	4.12271			1.187	0.507937
		1.188	4.13324			1.188	0.575946
		1.189	4.14376			1.189	0.643901
		1.19	4.1544			1.19	0.718699
		1.191	4.16561			1.191	0.796812
		1.191	4.17629			1.191	0.875559
		1.192	4.18689			1.192	0.954051
		1.193	4.19703			1.193	1.03506
		1.194	4.20716			1.194	1.12172
		1.195	4.21686			1.195	1.20939
		1.196	4.22598			1.196	1.29708
		1.196	4.23497			1.196	1.38485
		1.197	4.24405			1.197	1.47643
		1.198	4.25317			1.198	1.56784
		1.199	4.2609			1.199	1.65896
		1.2	4.26826			1.2	1.75057
		1.201	4.27561			1.201	1.84325
		1.201	4.28308			1.201	1.93722
		1.202	4.29012			1.202	2.03182
		1.203	4.29672			1.203	2.12663
		1.204	4.30321			1.204	2.22151
		1.205	4.30949			1.205	2.31846
		1.206	4.31515			1.206	2.41358
		1.206	4.31938			1.206	2.50812
		1.207	4.32328			1.207	2.60284
		1.208	4.32715			1.208	2.6989
		1.209	4.33061			1.209	2.7927
		1.21	4.33352			1.21	2.88417
		1.211	4.3361			1.211	2.97509
		1.211	4.33864			1.211	3.06584
		1.212	4.34152			1.212	3.15447
		1.213	4.34446			1.213	3.24148
		1.214	4.3468			1.214	3.32897
		1.215	4.34897			1.215	3.41619
		1.216	4.35088			1.216	3.50302
		1.216	4.35169			1.216	3.58276
		1.217	4.35177			1.217	3.65953
		1.218	4.35168			1.218	3.73635
		1.219	4.35159			1.219	3.8133
		1.22	4.3519			1.22	3.88729
		1.221	4.35191			1.221	3.95473
		1.221	4.35118			1.221	4.02041
		1.222	4.35028			1.222	4.08615
		1.223	4.34928			1.223	4.15163
		1.224	4.34806			1.224	4.20813
		1.225	4.3472			1.225	4.26028
		1.226	4.34647			1.226	4.31174
		1.226	4.34573			1.226	4.36375
		1.227	4.34494			1.227	4.41203
		1.228	4.34419			1.228	4.45282
		1.229	4.34349			1.229	4.49146
		1.23	4.34281			1.23	4.52991
		1.231	4.34208			1.231	4.56707
		1.231	4.34111			1.231	4.59756
		1.232	4.33953			1.232	4.62468
		1.233	4.33781			1.233	4.65138
		1.234	4.33607			1.234	4.67755
		1.235	4.33392			1.235	4.70068
		1.236	4.33174			1.236	4.71828
		1.236	4.32964			1.236	4.73453
		1.237	4.32757			1.237	4.7507
		1.238	4.3257			1.238	4.76609
		1.239	4.32402			1.239	4.77783
		1.24	4.32221			1.24	4.78842
		1.241	4.32036			1.241	4.7988
		1.241	4.31851			1.241	4.8079
		1.242	4.31586			1.242	4.81488
		1.243	4.31287			1.243	4.82003
		1.244	4.30986			1.244	4.82482
		1.245	4.30682			1.245	4.82924
		1.246	4.30393			1.246	4.83245
		1.246	4.30158			1.246	4.83335
		1.247	4.29959			1.247	4.83367
		1.248	4.29762			1.248	4.83399
		1.249	4.29562			1.249	4.83326
		1.25	4.29369			1.25	4.83063
		1.251	4.29218			1.251	4.82701
		1.251	4.29083			1.251	4.82322
		1.252	4.28948			1.252	4.81891
		1.253	4.28813			1.253	4.81232
		1.254	4.2865			1.254	4.80261
		1.255	4.28452			1.255	4.79221
		1.256	4.28247			1.256	4.78179
		1.256	4.28042			1.256	4.77049
		1.257	4.27901			1.257	4.7587
		1.258	4.27884			1.258	4.74701
		1.259	4.27908			1.259	4.73527
		1.26	4.27933			1.26	4.72341
		1.261	4.27922			1.261	4.7104
		1.261	4.27823			1.261	4.69631
		1.262	4.27679			1.262	4.68202
		1.263	4.27528			1.263	4.6677
		1.264	4.27379			1.264	4.65273
		1.265	4.27264			1.265	4.63736
		1.266	4.27183			1.266	4.62259
		1.266	4.2711			1.266	4.60753
		1.267	4.27038			1.267	4.59194
		1.268	4.26968			1.268	4.57398
		1.269	4.26906			1.269	4.55453
		1.27	4.26847			1.27	4.53482
		1.271	4.26788			1.271	4.51519
		1.271	4.26739			1.271	4.49505
		1.272	4.26721			1.272	4.47552
		1.273	4.2672			1.273	4.45638
		1.274	4.26722			1.274	4.4372
		1.275	4.26724			1.275	4.41792
		1.276	4.26717			1.276	4.39817
		1.276	4.26742			1.276	4.37879
		1.277	4.26786			1.277	4.35965
		1.278	4.26832			1.278	4.34051
		1.279	4.26863			1.279	4.32102
		1.28	4.26852			1.28	4.30195
		1.281	4.26807			1.281	4.28313
		1.281	4.26755			1.281	4.26422
		1.282	4.26702			1.282	4.24516
		1.283	4.26638			1.283	4.22615
		1.284	4.2664			1.284	4.20776
		1.285	4.26671			1.285	4.18953
		1.286	4.26703			1.286	4.17138
		1.286	4.26754			1.286	4.1533
		1.287	4.26822			1.287	4.13603
		1.288	4.26876			1.288	4.11913
		1.289	4.26921			1.289	4.10217
		1.29	4.26968			1.29	4.08481
		1.291	4.27026			1.291	4.06776
		1.291	4.2708			1.291	4.05103
		1.292	4.27129			1.292	4.0344
		1.293	4.27178			1.293	4.01784
		1.294	4.27234			1.294	3.99945
		1.295	4.27295			1.295	3.98133
		1.296	4.27356			1.296	3.96355
		1.296	4.27416			1.296	3.94584
		1.297	4.27467			1.297	3.92795
		1.298	4.27476			1.298	3.91053
		1.299	4.27428			1.299	3.89397
		1.3	4.27361			1.3	3.87763
		1.301	4.27293			1.301	3.86121
		1.301	4.27269			1.301	3.84442
		1.302	4.27331			1.302	3.82807
		1.303	4.27459			1.303	3.81204
		1.304	4.27604			1.304	3.79593
		1.305	4.27746			1.305	3.77981
		1.306	4.27843			1.306	3.76413
		1.306	4.27896			1.306	3.74912
		1.307	4.27936			1.307	3.7343
		1.308	4.27977			1.308	3.71946
		1.309	4.28047			1.309	3.70276
		1.31	4.28143			1.31	3.68705
		1.311	4.28244			1.311	3.67201
		1.311	4.28344			1.311	3.65695
		1.312	4.28444			1.312	3.64108
		1.313	4.28533			1.313	3.62491
		1.314	4.28597			1.314	3.60916
		1.315	4.28651			1.315	3.59357
		1.316	4.28704			1.316	3.57785
		1.316	4.28763			1.316	3.56146
		1.317	4.28842			1.317	3.54591
		1.318	4.28933			1.318	3.53075
		1.319	4.29025			1.319	3.51613
		1.32	4.29117			1.32	3.5012
		1.321	4.29249			1.321	3.48608
		1.321	4.29419			1.321	3.47112
		1.322	4.29599			1.322	3.45625
		1.323	4.29777			1.323	3.4408
		1.324	4.29941			1.324	3.42439
		1.325	4.30089			1.325	3.40844
		1.326	4.30235			1.326	3.39299
		1.326	4.30382			1.326	3.37758
		1.327	4.30527			1.327	3.36207
		1.328	4.30674			1.328	3.34664
		1.329	4.30802			1.329	3.33138
		1.33	4.30921			1.33	3.3161
		1.331	4.31039			1.331	3.30071
		1.331	4.31155			1.331	3.2846
		1.332	4.31259			1.332	3.26852
		1.333	4.31358			1.333	3.25272
		1.334	4.31457			1.334	3.23689
		1.335	4.31557			1.335	3.2208
		1.335	4.31668			1.335	3.20626
		1.336	4.31781			1.336	3.19282
		1.337	4.31893			1.337	3.17938
		1.338	4.32005			1.338	3.16571
		1.339	4.3213			1.339	3.15134
		1.34	4.32301			1.34	3.13688
		1.34	4.32493			1.34	3.12254
		1.341	4.32686			1.341	3.10822
		1.342	4.32878			1.342	3.09371
		1.343	4.33021			1.343	3.07968
		1.344	4.33108			1.344	3.06585
		1.345	4.33179			1.345	3.05199
		1.345	4.3325			1.345	3.03806
		1.346	4.33329			1.346	3.02284
		1.347	4.33455			1.347	3.00692
		1.348	4.33604			1.348	2.99102
		1.349	4.33753			1.349	2.97515
		1.35	4.33904			1.35	2.95903
		1.35	4.34032			1.35	2.94456
		1.351	4.34134			1.351	2.93108
		1.352	4.34229			1.352	2.91764
		1.353	4.34324			1.353	2.90405
		1.354	4.34459			1.354	2.89051
		1.355	4.34643			1.355	2.87758
		1.355	4.34845			1.355	2.86503
		1.356	4.35048			1.356	2.85238
		1.357	4.35245			1.357	2.83968
		1.358	4.35414			1.358	2.82738
		1.359	4.35559			1.359	2.81534
		1.36	4.35698			1.36	2.80325
		1.36	4.35836			1.36	2.79107
		1.361	4.35977			1.361	2.77844
		1.362	4.36095			1.362	2.7658
		1.363	4.36196			1.363	2.75322
		1.364	4.36296			1.364	2.74065
		1.365	4.36398			1.365	2.72771
		1.365	4.36519			1.365	2.71486
		1.366	4.36668			1.366	2.70217
		1.367	4.36828			1.367	2.68944
		1.368	4.36988			1.368	2.67679
		1.369	4.37167			1.369	2.66437
		1.37	4.37351			1.37	2.65215
		1.37	4.37529			1.37	2.63996
		1.371	4.37707			1.371	2.62779
		1.372	4.37899			1.372	2.6153
		1.373	4.38131			1.373	2.60342
		1.374	4.3839			1.374	2.5918
		1.375	4.38651			1.375	2.57998
		1.375	4.38911			1.375	2.56819
		1.376	4.39154			1.376	2.55671
		1.377	4.39367			1.377	2.54564
		1.378	4.39567			1.378	2.53472
		1.379	4.39767			1.379	2.5238
		1.38	4.39969			1.38	2.5124
		1.38	4.40174			1.38	2.50105
		1.381	4.40376			1.381	2.49004
		1.382	4.40576			1.382	2.47905
		1.383	4.40776			1.383	2.46799
		1.384	4.4099			1.384	2.45667
		1.385	4.41218			1.385	2.44524
		1.385	4.41446			1.385	2.43384
		1.386	4.41675			1.386	2.42244
		1.387	4.4191			1.387	2.41102
		1.388	4.4216			1.388	2.40072
		1.389	4.42414			1.389	2.39132
		1.39	4.42669			1.39	2.38193
		1.39	4.42923			1.39	2.37255
		1.391	4.43178			1.391	2.36284
		1.392	4.43431			1.392	2.35304
		1.393	4.43681			1.393	2.34331
		1.394	4.4393			1.394	2.33357
		1.395	4.4417			1.395	2.3233
		1.395	4.44338			1.395	2.31269
		1.396	4.44442			1.396	2.30209
		1.397	4.44532			1.397	2.29151
		1.398	4.44623			1.398	2.28095
		1.399	4.44775			1.399	2.27054
		1.4	4.44993			1.4	2.26042
		1.4	4.45227			1.4	2.2504
		1.401	4.45461			1.401	2.24038
		1.402	4.45705			1.402	2.23
		1.403	4.45969			1.403	2.21952
		1.404	4.46241			1.404	2.20922
		1.405	4.46513			1.405	2.19899
		1.405	4.46785			1.405	2.18865
		1.406	4.47081			1.406	2.17837
		1.407	4.4739			1.407	2.1688
		1.408	4.47703			1.408	2.15964
		1.409	4.48023			1.409	2.15046
		1.41	4.4834			1.41	2.141
		1.41	4.48612			1.41	2.13102
		1.411	4.48838			1.411	2.1208
		1.412	4.49057			1.412	2.11058
		1.413	4.49275			1.413	2.10039
		1.414	4.49503			1.414	2.09087
		1.415	4.49714			1.415	2.08198
		1.415	4.49903			1.415	2.07322
		1.416	4.50093			1.416	2.06444
		1.417	4.50285			1.417	2.05541
		1.418	4.50498			1.418	2.046
		1.419	4.50733			1.419	2.03647
		1.42	4.50972			1.42	2.02692
		1.42	4.51211			1.42	2.01735
		1.421	4.51459			1.421	2.00828
		1.422	4.51713			1.422	1.99983
		1.423	4.51965			1.423	1.99157
		1.424	4.52217			1.424	1.98333
		1.425	4.52479			1.425	1.97468
		1.425	4.5275			1.425	1.96606
		1.426	4.53024			1.426	1.95781
		1.427	4.53296			1.427	1.94945
		1.428	4.53568			1.428	1.94093
		1.429	4.53831			1.429	1.93252
		1.43	4.54072			1.43	1.92431
		1.43	4.54301			1.43	1.91618
		1.431	4.54528			1.431	1.90804
		1.432	4.54758			1.432	1.89901
		1.433	4.54995			1.433	1.88941
		1.434	4.55235			1.434	1.88011
		1.435	4.55474			1.435	1.8708
		1.435	4.55713			1.435	1.86137
		1.436	4.55998			1.436	1.85221
		1.437	4.56351			1.437	1.8438
		1.438	4.56726			1.438	1.83575
		1.439	4.57102			1.439	1.82773
		1.44	4.57497			1.44	1.81963
		1.44	4.5789			1.44	1.8114
		1.441	4.58261			1.441	1.80314
		1.442	4.58626			1.442	1.79492
		1.443	4.58992			1.443	1.78668
		1.444	4.59336			1.444	1.77887
		1.445	4.59643			1.445	1.77163
		1.445	4.59938			1.445	1.7646
		1.446	4.60235			1.446	1.7576
		1.447	4.60533			1.447	1.75007
		1.448	4.6081			1.448	1.74239
		1.449	4.6106			1.449	1.73502
		1.45	4.61301			1.45	1.72763
		1.45	4.61541			1.45	1.72021
		1.451	4.61838			1.451	1.71287
		1.452	4.6221			1.452	1.70577
		1.453	4.62604			1.453	1.69881
		1.454	4.63			1.454	1.69188
		1.455	4.63393			1.455	1.68464
		1.455	4.63763			1.455	1.67702
		1.456	4.64108			1.456	1.66936
		1.457	4.64449			1.457	1.6617
		1.458	4.64789			1.458	1.65393
		1.459	4.65132			1.459	1.64614
		1.46	4.65476			1.46	1.63853
		1.46	4.65808			1.46	1.63102
		1.461	4.66133			1.461	1.62357
		1.462	4.66489			1.462	1.61625
		1.463	4.66894			1.463	1.60927
		1.464	4.67314			1.464	1.60249
		1.465	4.67733			1.465	1.59572
		1.465	4.68152			1.465	1.58871
		1.466	4.68564			1.466	1.58119
		1.467	4.68957			1.467	1.5736
		1.468	4.69336			1.468	1.56614
		1.469	4.69713			1.469	1.5587
		1.47	4.70089			1.47	1.55133
		1.47	4.70467			1.47	1.54397
		1.471	4.70849			1.471	1.53658
		1.472	4.7123			1.472	1.52922
		1.473	4.71612			1.473	1.52169
		1.474	4.72011			1.474	1.51461
		1.475	4.72428			1.475	1.50821
		1.475	4.72838			1.475	1.50194
		1.476	4.73247			1.476	1.49569
		1.477	4.73663			1.477	1.48894
		1.478	4.74077			1.478	1.48196
		1.479	4.7447			1.479	1.47528
		1.48	4.74857			1.48	1.46879
		1.48	4.75244			1.48	1.46224
		1.481	4.75615			1.481	1.45552
		1.482	4.75943			1.482	1.44886
		1.483	4.7624			1.483	1.44223
		1.484	4.76538			1.484	1.43557
		1.485	4.76832			1.485	1.42839
		1.485	4.77121			1.485	1.4207
		1.486	4.77413			1.486	1.41302
		1.487	4.77705			1.487	1.40535
		1.488	4.77998			1.488	1.39758
		1.489	4.78314			1.489	1.39013
		1.489	4.78673			1.489	1.38345
		1.49	4.79045			1.49	1.37705
		1.491	4.79415			1.491	1.37063
		1.492	4.79782			1.492	1.36417
		1.493	4.80164			1.493	1.35773
		1.494	4.80562			1.494	1.35138
		1.494	4.8096			1.494	1.34504
		1.495	4.81357			1.495	1.33856
		1.496	4.81744			1.496	1.33208
		1.497	4.82114			1.497	1.32587
		1.498	4.82476			1.498	1.31974
		1.499	4.82838			1.499	1.31368
		1.499	4.83206			1.499	1.30801
		1.5	4.83601			1.5	1.30293
		1.501	4.8402			1.501	1.29804
		1.502	4.84439			1.502	1.29313
		1.503	4.84859			1.503	1.28775
		1.504	4.85252			1.504	1.28147
		1.504	4.85583			1.504	1.27478
		1.505	4.85878			1.505	1.26802
		1.506	4.86172			1.506	1.26116
		1.507	4.86467			1.507	1.25426
		1.508	4.86786			1.508	1.248
		1.509	4.87139			1.509	1.24242
		1.509	4.87492			1.509	1.23687
		1.51	4.87844			1.51	1.23107
		1.511	4.88195			1.511	1.22473
		1.512	4.88543			1.512	1.21816
		1.513	4.88891			1.513	1.21154
		1.514	4.89233			1.514	1.20498
		1.514	4.8957			1.514	1.1987
		1.515	4.89902			1.515	1.19292
		1.516	4.90229			1.516	1.18746
		1.517	4.90556			1.517	1.18198
		1.518	4.90884			1.518	1.1761
		1.519	4.91217			1.519	1.17008
		1.519	4.91549			1.519	1.16464
		1.52	4.91863			1.52	1.15921
		1.521	4.92177			1.521	1.15381
		1.522	4.92492			1.522	1.14851
		1.523	4.92825			1.523	1.14335
		1.524	4.9318			1.524	1.13825
		1.524	4.93536			1.524	1.13312
		1.525	4.9389			1.525	1.12781
		1.526	4.94255			1.526	1.1227
		1.527	4.94646			1.527	1.11811
		1.528	4.95058			1.528	1.11352
		1.529	4.95468			1.529	1.10862
		1.529	4.95883			1.529	1.10311
		1.53	4.96311			1.53	1.09741
		1.531	4.96733			1.531	1.09182
		1.532	4.97136			1.532	1.08624
		1.533	4.97543			1.533	1.08072
		1.534	4.97958			1.534	1.07523
		1.534	4.98345			1.534	1.06968
		1.535	4.98658			1.535	1.06408
		1.536	4.9897			1.536	1.05829
		1.537	4.99283			1.537	1.05219
		1.538	4.9961			1.538	1.04616
		1.539	4.99962			1.539	1.04025
		1.539	5.00324			1.539	1.03442
		1.54	5.00685			1.54	1.02873
		1.541	5.01044			1.541	1.02305
		1.542	5.01383			1.542	1.01704
		1.543	5.01684			1.543	1.01101
		1.544	5.01988			1.544	1.00479
		1.544	5.02303			1.544	0.998499
		1.545	5.02659			1.545	0.992869
		1.546	5.03045			1.546	0.987538
		1.547	5.03439			1.547	0.982153
		1.548	5.03835			1.548	0.976574
		1.549	5.04231			1.549	0.970914
		1.549	5.04606			1.549	0.965531
		1.55	5.04942			1.55	0.960122
		1.551	5.05279			1.551	0.954875
		1.552	5.05621			1.552	0.95027
		1.553	5.05973			1.553	0.946302
		1.554	5.06335			1.554	0.942453
		1.554	5.06702			1.554	0.938551
		1.555	5.07069			1.555	0.934332
		1.556	5.07461			1.556	0.929656
		1.557	5.07879			1.557	0.924892
		1.558	5.08287			1.558	0.920117
		1.559	5.08693			1.559	0.915185
		1.559	5.09114			1.559	0.910308
		1.56	5.09558			1.56	0.906023
		1.561	5.0999			1.561	0.901837
		1.562	5.10411			1.562	0.897588
		1.563	5.10831			1.563	0.893034
		1.564	5.11241			1.564	0.888176
		1.564	5.11624			1.564	0.883249
		1.565	5.11981			1.565	0.878341
		1.566	5.12338			1.566	0.873509
		1.567	5.12699			1.567	0.868992
		1.568	5.13059			1.568	0.864809
		1.569	5.13408			1.569	0.860683
		1.569	5.13762			1.569	0.856458
		1.57	5.14123			1.57	0.8521
		1.571	5.14492			1.571	0.84803
		1.572	5.14844			1.572	0.844421
		1.573	5.15153			1.573	0.840799
		1.574	5.15461			1.574	0.836999
		1.574	5.15775			1.574	0.832945
		1.575	5.16098			1.575	0.828946
		1.576	5.16404			1.576	0.824946
		1.577	5.16705			1.577	0.820944
		1.578	5.17009			1.578	0.816989
		1.579	5.17314			1.579	0.81338
		1.579	5.17621			1.579	0.809973
		1.58	5.17925			1.58	0.806541
		1.581	5.18229			1.581	0.80293
		1.582	5.18556			1.582	0.798762
		1.583	5.18942			1.583	0.794204
		1.584	5.19328			1.584	0.789644
		1.584	5.19713			1.584	0.785071
		1.585	5.20105			1.585	0.7805
		1.586	5.20514			1.586	0.776126
		1.587	5.20911			1.587	0.772006
		1.588	5.21281			1.588	0.767822
		1.589	5.2165			1.589	0.763592
		1.589	5.2202			1.589	0.759683
		1.59	5.22392			1.59	0.756192
		1.591	5.2276			1.591	0.752704
		1.592	5.23129			1.592	0.749154
		1.593	5.23505			1.593	0.745188
		1.594	5.23905			1.594	0.740476
		1.594	5.2432			1.594	0.735554
		1.595	5.2473			1.595	0.730634
		1.596	5.25141			1.596	0.725826
		1.597	5.25569			1.597	0.721474
		1.598	5.26023			1.598	0.717521
		1.599	5.26435			1.599	0.713575
		1.599	5.26845			1.599	0.709524
		1.6	5.27257			1.6	0.70522
		1.601	5.27658			1.601	0.700886
		1.602	5.28024			1.602	0.696615
		1.603	5.28377			1.603	0.69235
		1.604	5.28732			1.604	0.688124
		1.604	5.29102			1.604	0.684073
		1.605	5.29498			1.605	0.68027
		1.606	5.29905			1.606	0.676464
		1.607	5.30314			1.607	0.672484
		1.608	5.30726			1.608	0.667748
		1.609	5.31144			1.609	0.662381
		1.609	5.31553			1.609	0.657031
		1.61	5.31959			1.61	0.651721
		1.611	5.32368			1.611	0.646817
		1.612	5.32795			1.612	0.642932
		1.613	5.33238			1.613	0.639506
		1.614	5.33669			1.614	0.636078
		1.614	5.34102			1.614	0.632646
		1.615	5.34553			1.615	0.629312
		1.616	5.35045			1.616	0.626355
		1.617	5.35534			1.617	0.623481
		1.618	5.3602			1.618	0.620592
		1.619	5.36496			1.619	0.617714
		1.619	5.36932			1.619	0.614896
		1.62	5.37329			1.62	0.612188
		1.621	5.37714			1.621	0.609489
		1.622	5.38089			1.622	0.606549
		1.623	5.38499			1.623	0.603013
		1.624	5.38976			1.624	0.599571
		1.624	5.39386			1.624	0.596253
		1.625	5.39788			1.625	0.592865
		1.626	5.40196			1.626	0.589036
		1.627	5.40627			1.627	0.584678
		1.628	5.41064			1.628	0.580668
		1.629	5.41471			1.629	0.576655
		1.629	5.41879			1.629	0.57279
		1.63	5.42284			1.63	0.569331
		1.631	5.42677			1.631	0.565944
		1.632	5.43065			1.632	0.562525
		1.633	5.43453			1.633	0.559064
		1.634	5.43853			1.634	0.555453
		1.634	5.44291			1.634	0.551881
		1.635	5.44727			1.635	0.548639
		1.636	5.45133			1.636	0.545389
		1.637	5.4554			1.637	0.541928
		1.638	5.45943			1.638	0.537856
		1.639	5.46322			1.639	0.533523
		1.639	5.4665			1.639	0.52922
		1.64	5.46978			1.64	0.525097
		1.641	5.47301			1.641	0.52134
		1.642	5.47605			1.642	0.518041
		1.643	5.47897			1.643	0.515125
		1.643	5.48185			1.643	0.512216
		1.644	5.4848			1.644	0.508988
		1.645	5.48796			1.645	0.504641
		1.646	5.49171			1.646	0.500369
		1.647	5.49523			1.647	0.496119
		1.648	5.49877			1.648	0.491837
		1.648	5.50226			1.648	0.487683
		1.649	5.50555			1.649	0.484126
		1.65	5.50866			1.65	0.481113
		1.651	5.51171			1.651	0.478103
		1.652	5.51474			1.652	0.475094
		1.653	5.51793			1.653	0.471892
		1.653	5.52106			1.653	0.468001
		1.654	5.52386			1.654	0.464093
		1.655	5.52665			1.655	0.460197
		1.656	5.52962			1.656	0.4562
		1.657	5.53312			1.657	0.452113
		1.658	5.53623			1.658	0.448027
		1.658	5.5392			1.658	0.443955
		1.659	5.54218			1.659	0.439742
		1.66	5.54518			1.66	0.434999
		1.661	5.54851			1.661	0.43014
		1.662	5.55222			1.662	0.425269
[truncated: 41,661 more rows]

## Sheet: S2
					ICP MS
		Fig S2				Cu, ppb
					Control	WT	T111BpyAla
				T1	2.44	68.51	231.24
				T2	1.97	68.59	266.49
				T3	1.23	24.94	210.56

## Sheet: S3
	Fig S3A	Wavelength (nm)	p19-T111BpyAla	p19-T111BpyAla+ CuSO4		Fig S3B	Wavelength (nm)	p19-WT	p19-WT+CuSO4
		350.014	0.11709	0.131442			350.014	0.097278	0.063649
		344.995	0.13218	0.147403			344.995	0.110965	0.073485
		340.012	0.150298	0.165142			340.012	0.127562	0.084531
		334.987	0.173293	0.191773			334.987	0.146704	0.099345
		329.997	0.199254	0.231783			329.997	0.169704	0.11709
		325.004	0.233164	0.333076			325.004	0.199606	0.139414
		320.008	0.274288	0.476281			320.008	0.238662	0.170117
		315.009	0.332781	0.497443			315.009	0.289609	0.216048
		310.006	0.395872	0.606999			310.006	0.345153	0.264824
		305.001	0.484907	0.654051			305.001	0.426016	0.338843
		299.992	0.61694	0.630038			299.992	0.560183	0.469787
		294.981	0.744274	0.640307			294.981	0.668864	0.579023
		290.006	0.84406	0.7275			290.006	0.759651	0.677974
		284.988	0.895192	0.757			284.988	0.801705	0.725428
		280.008	0.893027	0.78			280.008	0.804492	0.718345
		274.985	0.859599	0.75			274.985	0.775668	0.678527
		269.999	0.810095	0.7425			269.999	0.727781	0.620199
		265.01	0.772461	0.674487			265.01	0.688741	0.570894
		260.019	0.73749	0.680715			260.019	0.654623	0.533712
		254.985	0.729707	0.702897			254.985	0.644892	0.515705
		249.989	0.76341	0.721868			249.989	0.679063	0.550252

## Sheet: S4
			Binding plot for p19-T111BpyAla and for p19-K67BpyAla using electrophoretic mobility shift assay
			[p19-T111BpyAla], M	Fraction RNA Bound		[p19-K67BpyAla], M	Fraction RNA Bound
			6.1e-11	0		6.1e-11	0
			1.22e-10	0.034906		1.22e-10	0.00798534
			2.44e-10	0.15915		2.44e-10	0.0205279
			4.88e-10	0.108377		4.88e-10	0.0353318
			9.77e-10	0.114445		9.77e-10	0.0661806
			1.95e-09	0.381353		1.95e-09	0.164212
			3.91e-09	0.617068		3.91e-09	0.309927
			7.81e-09	0.83476		7.81e-09	0.415036
			1.56e-08	0.967726		1.56e-08	0.616429
			3.13e-08	1.09585		3.13e-08	0.756674
			6.25e-08	1.1343		6.25e-08	0.863302
			1.25e-07	1.21104		1.25e-07	0.906574
			2.5e-07	1.20841		2.5e-07	0.925757
			5e-07	0.991416		5e-07	0.954605
			1e-06	1		1e-06	1

[truncated: 4 more sheets: S5, S6, S7, HNMR spectra for BpyAla synthes]
